# Supplementary material for: Metaproteomics uncovers the functional capacity of a soil microbiome
Source: Sci Rep. 2026 Apr 17;16:22142. doi: 10.1038/s41598-026-47816-9 (PMC13370013; doi:10.1038/s41598-026-47816-9)
Supplement: Supplementary file 2 — Supplementary Information 2. [file 41598_2026_47816_MOESM2_ESM.xlsx]

## Sheet: Table 1
Protein	Peptide	Dataset	Scan Number	NTT	Charge	PrecursorMZ	MH	MSGF_SpecProb	Adjusted DelM_PPM	DelM_PPM	PPM center	PPM cutoff left	PPM cutoff right	seed_ortholog_evalue	bit score	KEGG_KO, Pfam, etc.	Annotation_tax	COG functional categories	eggNOG_HMM_model_annotation	# contig	Family_HMM	HMM_length	Query_length	E-value	HMM_start	HMM_end	Query_start	Query_end	Coverage	classification	number of ORFs on contig	number of ORFs classification is based on	lineage	lineage scores	superkingdom	phylum	class	order	family	genus	species
SRR3505673.77382.1_3	R.EVATATNDVAGDGTTTATVLAQAIVR.E	MinT_frac_Kans_25ug_01_01_QE_03Feb17_Wally_16-09-27	26445	2	2	1273.17	2545.31	3.41e-28	0.785818	5.75279	5.43955	0.379363	8.60942	3.1e-279	923.4	K04077	bact	O	Prevents misfolding and promotes the refolding and proper assembly of unfolded polypeptides generated under stress conditions (By similarity)	SRR3505673.77382.1										classified	7	6	1;131567;2	1.00;1.00;1.00	Bacteria: 1.00	not classified	not classified	not classified	not classified	not classified	not classified
SRR3505673.38946.1_9	R.EVATATNDVAGDGTTTATVLAQAIVR.E	MinT_frac_Kans_25ug_01_01_QE_03Feb17_Wally_16-09-27	26445	2	2	1273.17	2545.31	3.41e-28	0.785818	5.75279	5.43955	0.379363	8.60942	3.9e-277	916.6	K04077	bact	O	Prevents misfolding and promotes the refolding and proper assembly of unfolded polypeptides generated under stress conditions (By similarity)	SRR3505673.38946.1										classified	13	11	1;131567;2;1783272;201174	1.00;1.00;1.00;0.77;0.77	Bacteria: 1.00	Actinobacteria: 0.77	not classified	not classified	not classified	not classified	not classified
SRR3505673.31165.1_2	R.EVATATNDVAGDGTTTATVLAQAIVR.E	MinT_frac_Kans_25ug_01_01_QE_03Feb17_Wally_16-09-27	26445	2	2	1273.17	2545.31	3.41e-28	0.785818	5.75279	5.43955	0.379363	8.60942	4.8e-278	919.6	K04077	bact	O	Prevents misfolding and promotes the refolding and proper assembly of unfolded polypeptides generated under stress conditions (By similarity)	SRR3505673.31165.1										classified	4	3	1;131567;2;1783272;201174	1.00;1.00;1.00;0.52;0.52	Bacteria: 1.00	Actinobacteria: 0.52	not classified	not classified	not classified	not classified	not classified
SRR3505673.49159.1_5	R.VVSEGFDVPTPIDVIAEVQQHLGEGR.V	MinT_frac_Kans_25ug_01_01_QE_03Feb17_Wally_16-09-27	36164	2	3	931.486	2791.43	6.3e-25	-0.421532	4.54544	5.43955	0.379363	8.60942	4.9e-233	770.8	K02112	bact	C	Produces ATP from ADP in the presence of a proton gradient across the membrane. The catalytic sites are hosted primarily by the beta subunits (By similarity)	SRR3505673.49159.1										classified	10	8	1;131567;2;57723	1.00;1.00;1.00;1.00	Bacteria: 1.00	Acidobacteria: 1.00	not classified	not classified	not classified	not classified	not classified
SRR3505673.24743.1_8	R.VVSEGFDVPTPIDVIAEVQQHLGEGR.V	MinT_frac_Kans_25ug_01_01_QE_03Feb17_Wally_16-09-27	36164	2	3	931.486	2791.43	6.3e-25	-0.421532	4.54544	5.43955	0.379363	8.60942	4.7e-232	767.6	K02112	bact	C	Produces ATP from ADP in the presence of a proton gradient across the membrane. The catalytic sites are hosted primarily by the beta subunits (By similarity)	SRR3505673.24743.1										classified	8	8	1;131567;2;57723	1.00;1.00;1.00;1.00	Bacteria: 1.00	Acidobacteria: 1.00	not classified	not classified	not classified	not classified	not classified
SRR3505673.67538.1_5	K.IDGVLHEFSPIPGVVEDATDIILNLK.Q	MinT_frac_Kans_25ug_01_01_QE_03Feb17_Wally_16-09-27	37974	2	3	935.846	2804.51	1.78e-24	-0.507962	4.45901	5.43955	0.379363	8.60942	1.8e-157	520.1	K03040	bact	K	DNA-dependent RNA polymerase catalyzes the transcription of DNA into RNA using the four ribonucleoside triphosphates as substrates (By similarity)	SRR3505673.67538.1										classified	7	7	1;131567;2;57723;458031;305072	1.00;1.00;1.00;0.81;0.81;0.57	Bacteria: 1.00	Acidobacteria: 0.81	not classified	not classified	not classified	not classified	not classified
SRR3505673.91716.1_4	K.IDGVLHEFSPIPGVVEDATDIILNLK.Q	MinT_frac_Kans_25ug_01_01_QE_03Feb17_Wally_16-09-27	37974	2	3	935.846	2804.51	1.78e-24	-0.507962	4.45901	5.43955	0.379363	8.60942	4.4e-158	522.3	K03040	bact	K	DNA-dependent RNA polymerase catalyzes the transcription of DNA into RNA using the four ribonucleoside triphosphates as substrates (By similarity)	SRR3505673.91716.1										classified	7	7	1;131567;2;57723;458031;305072	1.00;1.00;1.00;0.74;0.74;0.64	Bacteria: 1.00	Acidobacteria: 0.74	not classified	not classified	not classified	not classified	not classified
SRR3505673.22667.1_4	K.IDGVLHEFSPIPGVVEDATDIILNLK.Q	MinT_frac_Kans_25ug_01_01_QE_03Feb17_Wally_16-09-27	37974	2	3	935.846	2804.51	1.78e-24	-0.507962	4.45901	5.43955	0.379363	8.60942	2e-157	520.1	K03040	bact	K	DNA-dependent RNA polymerase catalyzes the transcription of DNA into RNA using the four ribonucleoside triphosphates as substrates (By similarity)	SRR3505673.22667.1										classified	5	5	1;131567;2;57723;458031;305072	1.00;1.00;1.00;0.97;0.97;0.97	Bacteria: 1.00	Acidobacteria: 0.97	not classified	not classified	not classified	not classified	not classified
SRR3505673.79185.1_4	K.IDGVLHEFSPIPGVVEDATDIILNLK.Q	MinT_frac_Kans_25ug_01_01_QE_03Feb17_Wally_16-09-27	37974	2	3	935.846	2804.51	1.78e-24	-0.507962	4.45901	5.43955	0.379363	8.60942	2.4e-156	516.5	K03040	bact	K	DNA-dependent RNA polymerase catalyzes the transcription of DNA into RNA using the four ribonucleoside triphosphates as substrates (By similarity)	SRR3505673.79185.1										classified	13	13	1;131567;2;57723;458031;305072	1.00;1.00;1.00;0.96;0.91;0.91	Bacteria: 1.00	Acidobacteria: 0.96	not classified	not classified	not classified	not classified	not classified
SRR3505673.101056.1_3	K.IDGVLHEFSPIPGVVEDATDIILNLK.Q	MinT_frac_Kans_25ug_01_01_QE_03Feb17_Wally_16-09-27	37974	2	3	935.846	2804.51	1.78e-24	-0.507962	4.45901	5.43955	0.379363	8.60942	1e-158	524.3	K03040	bact	K	DNA-dependent RNA polymerase catalyzes the transcription of DNA into RNA using the four ribonucleoside triphosphates as substrates (By similarity)	SRR3505673.101056.1										classified	9	9	1;131567;2;57723;458031;305072	1.00;1.00;1.00;1.00;0.88;0.70	Bacteria: 1.00	Acidobacteria: 1.00	not classified	not classified	not classified	not classified	not classified
SRR3505673.74830.1_1	K.IDGVLHEFSPIPGVVEDATDIILNLK.Q	MinT_frac_Kans_25ug_01_01_QE_03Feb17_Wally_16-09-27	37974	2	3	935.846	2804.51	1.78e-24	-0.507962	4.45901	5.43955	0.379363	8.60942	1.1e-158	524.3	K03040	bact	K	DNA-dependent RNA polymerase catalyzes the transcription of DNA into RNA using the four ribonucleoside triphosphates as substrates (By similarity)	SRR3505673.74830.1										classified	4	4	1;131567;2;57723;458031;305072	1.00;1.00;1.00;1.00;0.76;0.76	Bacteria: 1.00	Acidobacteria: 1.00	not classified	not classified	not classified	not classified	not classified
SRR3505673.27594.1_3	R.EIM*TESPVTMDVAGLVSDAAR.A	MinT_frac_Kans_25ug_01_01_QE_03Feb17_Wally_16-09-27	28962	2	2	1104.53	2208.05	2.3e-24	-1.54092	3.42605	5.43955	0.379363	8.60942	4.3e-40	129.5	K00088	bact	S	Cbs domain	SRR3505673.27594.1										classified	6	4	1;131567;2	1.00;0.52;0.52	Bacteria: 0.52	not classified	not classified	not classified	not classified	not classified	not classified
SRR3505673.70195.1_7	K.TSDTAGDGTTTATVLAQAIYR.E	MinT_frac_Kans_25ug_01_01_QE_03Feb17_Wally_16-09-27	23578	2	2	1057.03	2113.04	3.82e-24	-0.116602	4.85037	5.43955	0.379363	8.60942	1e-270	895.5	K04077	bact	O	Prevents misfolding and promotes the refolding and proper assembly of unfolded polypeptides generated under stress conditions (By similarity)	SRR3505673.70195.1										classified	9	9	1;131567;2;57723	1.00;1.00;1.00;0.80	Bacteria: 1.00	Acidobacteria: 0.80	not classified	not classified	not classified	not classified	not classified
SRR3505673.57213.1_1	K.TSDTAGDGTTTATVLAQAIYR.E	MinT_frac_Kans_25ug_01_01_QE_03Feb17_Wally_16-09-27	23578	2	2	1057.03	2113.04	3.82e-24	-0.116602	4.85037	5.43955	0.379363	8.60942	8.7e-243	802.8	K04077	bact	O	Prevents misfolding and promotes the refolding and proper assembly of unfolded polypeptides generated under stress conditions (By similarity)	SRR3505673.57213.1										classified	7	7	1;131567;2	1.00;1.00;0.90	Bacteria: 0.90	not classified	not classified	not classified	not classified	not classified	not classified
SRR3505673.71400.1_4	K.TSDTAGDGTTTATVLAQAIYR.E	MinT_frac_Kans_25ug_01_01_QE_03Feb17_Wally_16-09-27	23578	2	2	1057.03	2113.04	3.82e-24	-0.116602	4.85037	5.43955	0.379363	8.60942	2.9e-254	840.9	K04077	bact	O	Prevents misfolding and promotes the refolding and proper assembly of unfolded polypeptides generated under stress conditions (By similarity)	SRR3505673.71400.1										classified	14	10	1;131567;2	1.00;1.00;1.00	Bacteria: 1.00	not classified	not classified	not classified	not classified	not classified	not classified
SRR3505673.62133.1_11	K.TSDTAGDGTTTATVLAQAIYR.E	MinT_frac_Kans_25ug_01_01_QE_03Feb17_Wally_16-09-27	23578	2	2	1057.03	2113.04	3.82e-24	-0.116602	4.85037	5.43955	0.379363	8.60942	8e-60	196.1	K04077	bact	O	Prevents misfolding and promotes the refolding and proper assembly of unfolded polypeptides generated under stress conditions (By similarity)	SRR3505673.62133.1										classified	11	8	1;131567;2	1.00;1.00;1.00	Bacteria: 1.00	not classified	not classified	not classified	not classified	not classified	not classified
SRR3505673.57964.1_3	K.TSDTAGDGTTTATVLAQAIYR.E	MinT_frac_Kans_25ug_01_01_QE_03Feb17_Wally_16-09-27	23578	2	2	1057.03	2113.04	3.82e-24	-0.116602	4.85037	5.43955	0.379363	8.60942	1e-262	869	K04077	bact	O	Prevents misfolding and promotes the refolding and proper assembly of unfolded polypeptides generated under stress conditions (By similarity)	SRR3505673.57964.1										classified	12	10	1;131567;2;57723;458031;305072	1.00;1.00;1.00;0.88;0.71;0.71	Bacteria: 1.00	Acidobacteria: 0.88	not classified	not classified	not classified	not classified	not classified
SRR3505673.58004.1_1	K.TSDTAGDGTTTATVLAQAIYR.E	MinT_frac_Kans_25ug_01_01_QE_03Feb17_Wally_16-09-27	23578	2	2	1057.03	2113.04	3.82e-24	-0.116602	4.85037	5.43955	0.379363	8.60942	1.1e-267	885.5	K04077	bact	O	Prevents misfolding and promotes the refolding and proper assembly of unfolded polypeptides generated under stress conditions (By similarity)	SRR3505673.58004.1										classified	11	7	1;131567;2;57723	1.00;1.00;1.00;0.56	Bacteria: 1.00	Acidobacteria: 0.56	not classified	not classified	not classified	not classified	not classified
SRR3505673.70221.1_4	K.TSDTAGDGTTTATVLAQAIYR.E	MinT_frac_Kans_25ug_01_01_QE_03Feb17_Wally_16-09-27	23578	2	2	1057.03	2113.04	3.82e-24	-0.116602	4.85037	5.43955	0.379363	8.60942	1.9e-269	891.4	K04077	bact	O	Prevents misfolding and promotes the refolding and proper assembly of unfolded polypeptides generated under stress conditions (By similarity)	SRR3505673.70221.1										classified	7	6	1;131567;2;57723	1.00;1.00;1.00;0.68	Bacteria: 1.00	Acidobacteria: 0.68	not classified	not classified	not classified	not classified	not classified
SRR3505673.96887.1_5	R.VVSDGFDVPTPIDVIAEVQQHLGEGR.V	MinT_frac_Kans_25ug_01_01_QE_03Feb17_Wally_16-09-27	36109	2	3	926.479	2777.41	1.14e-23	-0.618962	4.34801	5.43955	0.379363	8.60942	5.1e-234	774.1	K02112	bact	C	Produces ATP from ADP in the presence of a proton gradient across the membrane. The catalytic sites are hosted primarily by the beta subunits (By similarity)	SRR3505673.96887.1										classified	11	10	1;131567;2;57723	1.00;1.00;1.00;1.00	Bacteria: 1.00	Acidobacteria: 1.00	not classified	not classified	not classified	not classified	not classified
SRR3505673.1497.1_2	R.FGEMEVWALEAYGAAYTLQEMLTVK.S	MinT_frac_Kans_25ug_01_01_QE_03Feb17_Wally_16-09-27	38445	2	3	950.797	2850.37	1.09e-22	-4.06826	0.89871	5.43955	0.379363	8.60942	0	2963.7	K03043	bact	K	DNA-dependent RNA polymerase catalyzes the transcription of DNA into RNA using the four ribonucleoside triphosphates as substrates (By similarity)	SRR3505673.1497.1										classified	4	4	1;131567;2;1224;28211	1.00;1.00;0.98;0.98;0.91	Bacteria: 0.98	Proteobacteria: 0.98	Alphaproteobacteria: 0.91	not classified	not classified	not classified	not classified
SRR3505673.51004.1_4	R.FGEMEVWALEAYGAAYTLQEMLTVK.S	MinT_frac_Kans_25ug_01_01_QE_03Feb17_Wally_16-09-27	38445	2	3	950.797	2850.37	1.09e-22	-4.06826	0.89871	5.43955	0.379363	8.60942	0	2505.2	K03043	bact	K	DNA-dependent RNA polymerase catalyzes the transcription of DNA into RNA using the four ribonucleoside triphosphates as substrates (By similarity)	SRR3505673.51004.1										classified	5	5	1;131567;2	1.00;1.00;0.97	Bacteria: 0.97	not classified	not classified	not classified	not classified	not classified	not classified
SRR3505673.36902.1_1	R.FGEMEVWALEAYGAAYTLQEMLTVK.S	MinT_frac_Kans_25ug_01_01_QE_03Feb17_Wally_16-09-27	38445	2	3	950.797	2850.37	1.09e-22	-4.06826	0.89871	5.43955	0.379363	8.60942	0	1164.4	K03043	bact	K	DNA-dependent RNA polymerase catalyzes the transcription of DNA into RNA using the four ribonucleoside triphosphates as substrates (By similarity)	SRR3505673.36902.1										classified	3	3	1;131567;2	1.00;1.00;1.00	Bacteria: 1.00	not classified	not classified	not classified	not classified	not classified	not classified
SRR3505673.88024.1_2	R.FGEMEVWALEAYGAAYTLQEMLTVK.S	MinT_frac_Kans_25ug_01_01_QE_03Feb17_Wally_16-09-27	38445	2	3	950.797	2850.37	1.09e-22	-4.06826	0.89871	5.43955	0.379363	8.60942	0	2475.7	K03043	bact	K	DNA-dependent RNA polymerase catalyzes the transcription of DNA into RNA using the four ribonucleoside triphosphates as substrates (By similarity)	SRR3505673.88024.1										classified	5	5	1;131567;2;1224;28211;204441;41295	1.00;1.00;1.00;1.00;1.00;0.90;0.90	Bacteria: 1.00	Proteobacteria: 1.00	Alphaproteobacteria: 1.00	Rhodospirillales: 0.90	Rhodospirillaceae: 0.90	not classified	not classified
SRR3505673.97324.1_2	R.FGEMEVWALEAYGAAYTLQEMLTVK.S	MinT_frac_Kans_25ug_01_01_QE_03Feb17_Wally_16-09-27	38445	2	3	950.797	2850.37	1.09e-22	-4.06826	0.89871	5.43955	0.379363	8.60942	0	2486.7	K03043	bact	K	DNA-dependent RNA polymerase catalyzes the transcription of DNA into RNA using the four ribonucleoside triphosphates as substrates (By similarity)	SRR3505673.97324.1										classified	3	3	1;131567;2;1224;28211;204441;41295	1.00;1.00;1.00;1.00;0.73;0.73;0.73	Bacteria: 1.00	Proteobacteria: 1.00	Alphaproteobacteria: 0.73	Rhodospirillales: 0.73	Rhodospirillaceae: 0.73	not classified	not classified
SRR3505673.50432.1_4	R.FGEMEVWALEAYGAAYTLQEMLTVK.S	MinT_frac_Kans_25ug_01_01_QE_03Feb17_Wally_16-09-27	38445	2	3	950.797	2850.37	1.09e-22	-4.06826	0.89871	5.43955	0.379363	8.60942	1.7e-103	338.6	K03043	bact	K	DNA-dependent RNA polymerase catalyzes the transcription of DNA into RNA using the four ribonucleoside triphosphates as substrates (By similarity)	SRR3505673.50432.1										classified	5	4	1;131567;2	1.00;1.00;0.90	Bacteria: 0.90	not classified	not classified	not classified	not classified	not classified	not classified
SRR3505673.29851.1_1	R.FGEMEVWALEAYGAAYTLQEMLTVK.S	MinT_frac_Kans_25ug_01_01_QE_03Feb17_Wally_16-09-27	38445	2	3	950.797	2850.37	1.09e-22	-4.06826	0.89871	5.43955	0.379363	8.60942	1.2e-243	803.6	K03043	bact	K	DNA-dependent RNA polymerase catalyzes the transcription of DNA into RNA using the four ribonucleoside triphosphates as substrates (By similarity)	SRR3505673.29851.1										classified	2	2	1;131567;2	1.00;1.00;1.00	Bacteria: 1.00	not classified	not classified	not classified	not classified	not classified	not classified
SRR3505673.65721.1_8	R.FGEMEVWALEAYGAAYTLQEMLTVK.S	MinT_frac_Kans_25ug_01_01_QE_03Feb17_Wally_16-09-27	38445	2	3	950.797	2850.37	1.09e-22	-4.06826	0.89871	5.43955	0.379363	8.60942	0	2662.4	K03043	bact	K	DNA-dependent RNA polymerase catalyzes the transcription of DNA into RNA using the four ribonucleoside triphosphates as substrates (By similarity)	SRR3505673.65721.1										classified	9	9	1;131567;2	1.00;1.00;0.72	Bacteria: 0.72	not classified	not classified	not classified	not classified	not classified	not classified
SRR3505673.94542.1_2	R.FGEMEVWALEAYGAAYTLQEMLTVK.S	MinT_frac_Kans_25ug_01_01_QE_03Feb17_Wally_16-09-27	38445	2	3	950.797	2850.37	1.09e-22	-4.06826	0.89871	5.43955	0.379363	8.60942	0	2775.5	K03043	bact	K	DNA-dependent RNA polymerase catalyzes the transcription of DNA into RNA using the four ribonucleoside triphosphates as substrates (By similarity)	SRR3505673.94542.1										classified	4	4	1;131567;2	1.00;1.00;1.00	Bacteria: 1.00	not classified	not classified	not classified	not classified	not classified	not classified
SRR3505673.60137.1_1	R.FGEMEVWALEAYGAAYTLQEMLTVK.S	MinT_frac_Kans_25ug_01_01_QE_03Feb17_Wally_16-09-27	38445	2	3	950.797	2850.37	1.09e-22	-4.06826	0.89871	5.43955	0.379363	8.60942	0	1498.2	K03043	bact	K	DNA-dependent RNA polymerase catalyzes the transcription of DNA into RNA using the four ribonucleoside triphosphates as substrates (By similarity)	SRR3505673.60137.1										classified	6	5	1;131567;2;1224	1.00;1.00;1.00;0.92	Bacteria: 1.00	Proteobacteria: 0.92	not classified	not classified	not classified	not classified	not classified
SRR3505673.5482.1_7	R.FGEMEVWALEAYGAAYTLQEMLTVK.S	MinT_frac_Kans_25ug_01_01_QE_03Feb17_Wally_16-09-27	38445	2	3	950.797	2850.37	1.09e-22	-4.06826	0.89871	5.43955	0.379363	8.60942	0	2780.1	K03043	bact	K	DNA-dependent RNA polymerase catalyzes the transcription of DNA into RNA using the four ribonucleoside triphosphates as substrates (By similarity)	SRR3505673.5482.1										classified	8	8	1;131567;2;1224;28211	1.00;1.00;1.00;0.54;0.54	Bacteria: 1.00	Proteobacteria: 0.54	Alphaproteobacteria: 0.54	not classified	not classified	not classified	not classified
SRR3505673.46743.1_3	R.FGEMEVWALEAYGAAYTLQEMLTVK.S	MinT_frac_Kans_25ug_01_01_QE_03Feb17_Wally_16-09-27	38445	2	3	950.797	2850.37	1.09e-22	-4.06826	0.89871	5.43955	0.379363	8.60942	0	2576.2	K03043	bact	K	DNA-dependent RNA polymerase catalyzes the transcription of DNA into RNA using the four ribonucleoside triphosphates as substrates (By similarity)	SRR3505673.46743.1										classified	4	4	1;131567	1.00;0.97	not classified	not classified	not classified	not classified	not classified	not classified	not classified
SRR3505673.52474.1_2	R.FGEMEVWALEAYGAAYTLQEMLTVK.S	MinT_frac_Kans_25ug_01_01_QE_03Feb17_Wally_16-09-27	38445	2	3	950.797	2850.37	1.09e-22	-4.06826	0.89871	5.43955	0.379363	8.60942	1.6e-117	385.4	K03043	bact	K	DNA-dependent RNA polymerase catalyzes the transcription of DNA into RNA using the four ribonucleoside triphosphates as substrates (By similarity)	SRR3505673.52474.1										classified	5	5	1;131567;2	1.00;1.00;1.00	Bacteria: 1.00	not classified	not classified	not classified	not classified	not classified	not classified
SRR3505673.106181.1_4	R.FGEMEVWALEAYGAAYTLQEMLTVK.S	MinT_frac_Kans_25ug_01_01_QE_03Feb17_Wally_16-09-27	38445	2	3	950.797	2850.37	1.09e-22	-4.06826	0.89871	5.43955	0.379363	8.60942	1.5e-178	587.7	K03043	bact	K	DNA-dependent RNA polymerase catalyzes the transcription of DNA into RNA using the four ribonucleoside triphosphates as substrates (By similarity)	SRR3505673.106181.1										classified	5	5	1;131567;2	1.00;0.95;0.95	Bacteria: 0.95	not classified	not classified	not classified	not classified	not classified	not classified
SRR3505673.23178.1_1	R.FGEMEVWALEAYGAAYTLQEMLTVK.S	MinT_frac_Kans_25ug_01_01_QE_03Feb17_Wally_16-09-27	38445	2	3	950.797	2850.37	1.09e-22	-4.06826	0.89871	5.43955	0.379363	8.60942	0	1075.8	K03043	bact	K	DNA-dependent RNA polymerase catalyzes the transcription of DNA into RNA using the four ribonucleoside triphosphates as substrates (By similarity)	SRR3505673.23178.1										classified	2	2	1;131567;2	1.00;1.00;1.00	Bacteria: 1.00	not classified	not classified	not classified	not classified	not classified	not classified
SRR3505673.33300.1_10	K.TSDQAGDGTTTATVLAQAIVR.E	MinT_frac_Kans_25ug_01_01_QE_03Feb17_Wally_16-09-27	23656	2	2	1039.04	2076.06	1.26e-22	0.470318	5.43729	5.43955	0.379363	8.60942	2.6e-279	923.9	K04077	bact	O	Prevents misfolding and promotes the refolding and proper assembly of unfolded polypeptides generated under stress conditions (By similarity)	SRR3505673.33300.1										classified	12	9	1;131567;2	1.00;1.00;0.54	Bacteria: 0.54	not classified	not classified	not classified	not classified	not classified	not classified
SRR3505673.45333.1_2	R.LLVDILADTEQHASELADYLKR.Q	MinT_frac_Kans_25ug_01_01_QE_03Feb17_Wally_16-09-27	35726	2	4	629.338	2513.32	2.33e-22	-4.1657	0.80127	5.43955	0.379363	8.60942	4.4e-41	133.4	K03594	bact	P	ferritin dps family protein	SRR3505673.45333.1										classified	11	10	1;131567;2	1.00;1.00;0.96	Bacteria: 0.96	not classified	not classified	not classified	not classified	not classified	not classified
SRR3505673.4881.1_9	R.LLVDILADTEQHASELADYLKR.Q	MinT_frac_Kans_25ug_01_01_QE_03Feb17_Wally_16-09-27	35726	2	4	629.338	2513.32	2.33e-22	-4.1657	0.80127	5.43955	0.379363	8.60942	1.9e-42	137.7	K03594	bact	P	ferritin dps family protein	SRR3505673.4881.1										classified	10	8	1;131567;2	1.00;0.64;0.64	Bacteria: 0.64	not classified	not classified	not classified	not classified	not classified	not classified
SRR3505673.79296.1_1	R.LLVDILADTEQHASELADYLKR.Q	MinT_frac_Kans_25ug_01_01_QE_03Feb17_Wally_16-09-27	35726	2	4	629.338	2513.32	2.33e-22	-4.1657	0.80127	5.43955	0.379363	8.60942	1.9e-42	137.7	K03594	bact	P	ferritin dps family protein	SRR3505673.79296.1										classified	12	7	1;131567;2	1.00;1.00;1.00	Bacteria: 1.00	not classified	not classified	not classified	not classified	not classified	not classified
SRR3505673.95260.1_2	R.ASSANGLTSEFLGDYNYAVATR.D	MinT_frac_Kans_25ug_01_01_QE_03Feb17_Wally_16-09-27	26506	2	2	1154.55	2307.09	2.74e-22	-0.602812	4.36416	5.43955	0.379363	8.60942	0	1044.4		bact	S		SRR3505673.95260.1										classified	4	4	1;131567;2;1783272;201174;1760	1.00;1.00;1.00;1.00;1.00;1.00	Bacteria: 1.00	Actinobacteria: 1.00	Actinobacteria: 1.00	not classified	not classified	not classified	not classified
SRR3505673.78565.1_3	R.GAGPGGDIGDFGVIGIVDGR.L	MinT_frac_Kans_25ug_01_01_QE_03Feb17_Wally_16-09-27	29168	2	2	914.97	1828.92	8.75e-22	2.63772	7.60469	5.43955	0.379363	8.60942	1.8e-55	177.1		bact	S		SRR3505673.78565.1										classified	5	5	1;131567;2;57723;458031;305072;1978231	1.00;1.00;1.00;1.00;0.51;0.51;0.51	Bacteria: 1.00	Acidobacteria: 1.00					Acidobacteria bacterium: 0.51
SRR3505673.61447.1_2	K.IM*APDAGGAPSGAFADAIK.S	MinT_frac_Kans_25ug_01_01_QE_03Feb17_Wally_16-09-27	17969	2	2	888.44	1775.86	1.8e-21	-0.158002	4.80897	5.43955	0.379363	8.60942	2.7e-104	337.1	K04564	bact	P	Destroys radicals which are normally produced within the cells and which are toxic to biological systems (By similarity)	SRR3505673.61447.1										classified	8	8	1;131567;2;1783257;74201	1.00;1.00;1.00;1.00;1.00	Bacteria: 1.00	Verrucomicrobia: 1.00	not classified	not classified	not classified	not classified	not classified
SRR3505673.74549.1_2	K.IM*APDAGGAPSGAFADAIK.S	MinT_frac_Kans_25ug_01_01_QE_03Feb17_Wally_16-09-27	17969	2	2	888.44	1775.86	1.8e-21	-0.158002	4.80897	5.43955	0.379363	8.60942	1.3e-103	334.8	K04564	bact	P	Destroys radicals which are normally produced within the cells and which are toxic to biological systems (By similarity)	SRR3505673.74549.1										classified	8	8	1;131567;2;1783257;74201	1.00;1.00;1.00;1.00;1.00	Bacteria: 1.00	Verrucomicrobia: 1.00	not classified	not classified	not classified	not classified	not classified
SRR3505673.70195.1_7	K.TSDTAGDGTTTATVLAQAIYR.E	MinT_frac_Kans_25ug_01_01_QE_03Feb17_Wally_16-09-27	23917	2	2	1057.03	2113.04	1.92e-21	-1.04048	3.92649	5.43955	0.379363	8.60942	1e-270	895.5	K04077	bact	O	Prevents misfolding and promotes the refolding and proper assembly of unfolded polypeptides generated under stress conditions (By similarity)	SRR3505673.70195.1										classified	9	9	1;131567;2;57723	1.00;1.00;1.00;0.80	Bacteria: 1.00	Acidobacteria: 0.80	not classified	not classified	not classified	not classified	not classified
SRR3505673.57213.1_1	K.TSDTAGDGTTTATVLAQAIYR.E	MinT_frac_Kans_25ug_01_01_QE_03Feb17_Wally_16-09-27	23917	2	2	1057.03	2113.04	1.92e-21	-1.04048	3.92649	5.43955	0.379363	8.60942	8.7e-243	802.8	K04077	bact	O	Prevents misfolding and promotes the refolding and proper assembly of unfolded polypeptides generated under stress conditions (By similarity)	SRR3505673.57213.1										classified	7	7	1;131567;2	1.00;1.00;0.90	Bacteria: 0.90	not classified	not classified	not classified	not classified	not classified	not classified
SRR3505673.71400.1_4	K.TSDTAGDGTTTATVLAQAIYR.E	MinT_frac_Kans_25ug_01_01_QE_03Feb17_Wally_16-09-27	23917	2	2	1057.03	2113.04	1.92e-21	-1.04048	3.92649	5.43955	0.379363	8.60942	2.9e-254	840.9	K04077	bact	O	Prevents misfolding and promotes the refolding and proper assembly of unfolded polypeptides generated under stress conditions (By similarity)	SRR3505673.71400.1										classified	14	10	1;131567;2	1.00;1.00;1.00	Bacteria: 1.00	not classified	not classified	not classified	not classified	not classified	not classified
SRR3505673.62133.1_11	K.TSDTAGDGTTTATVLAQAIYR.E	MinT_frac_Kans_25ug_01_01_QE_03Feb17_Wally_16-09-27	23917	2	2	1057.03	2113.04	1.92e-21	-1.04048	3.92649	5.43955	0.379363	8.60942	8e-60	196.1	K04077	bact	O	Prevents misfolding and promotes the refolding and proper assembly of unfolded polypeptides generated under stress conditions (By similarity)	SRR3505673.62133.1										classified	11	8	1;131567;2	1.00;1.00;1.00	Bacteria: 1.00	not classified	not classified	not classified	not classified	not classified	not classified
SRR3505673.57964.1_3	K.TSDTAGDGTTTATVLAQAIYR.E	MinT_frac_Kans_25ug_01_01_QE_03Feb17_Wally_16-09-27	23917	2	2	1057.03	2113.04	1.92e-21	-1.04048	3.92649	5.43955	0.379363	8.60942	1e-262	869	K04077	bact	O	Prevents misfolding and promotes the refolding and proper assembly of unfolded polypeptides generated under stress conditions (By similarity)	SRR3505673.57964.1										classified	12	10	1;131567;2;57723;458031;305072	1.00;1.00;1.00;0.88;0.71;0.71	Bacteria: 1.00	Acidobacteria: 0.88	not classified	not classified	not classified	not classified	not classified
SRR3505673.58004.1_1	K.TSDTAGDGTTTATVLAQAIYR.E	MinT_frac_Kans_25ug_01_01_QE_03Feb17_Wally_16-09-27	23917	2	2	1057.03	2113.04	1.92e-21	-1.04048	3.92649	5.43955	0.379363	8.60942	1.1e-267	885.5	K04077	bact	O	Prevents misfolding and promotes the refolding and proper assembly of unfolded polypeptides generated under stress conditions (By similarity)	SRR3505673.58004.1										classified	11	7	1;131567;2;57723	1.00;1.00;1.00;0.56	Bacteria: 1.00	Acidobacteria: 0.56	not classified	not classified	not classified	not classified	not classified
SRR3505673.70221.1_4	K.TSDTAGDGTTTATVLAQAIYR.E	MinT_frac_Kans_25ug_01_01_QE_03Feb17_Wally_16-09-27	23917	2	2	1057.03	2113.04	1.92e-21	-1.04048	3.92649	5.43955	0.379363	8.60942	1.9e-269	891.4	K04077	bact	O	Prevents misfolding and promotes the refolding and proper assembly of unfolded polypeptides generated under stress conditions (By similarity)	SRR3505673.70221.1										classified	7	6	1;131567;2;57723	1.00;1.00;1.00;0.68	Bacteria: 1.00	Acidobacteria: 0.68	not classified	not classified	not classified	not classified	not classified
SRR3505673.83371.1_7	R.VLDPGDVLVAEDLTGKGHITR.G	MinT_frac_Kans_25ug_01_01_QE_03Feb17_Wally_16-09-27	31143	2	4	552.055	2205.19	2.72e-21	0.450488	5.41746	5.43955	0.379363	8.60942	5.4e-27	84.8		bact	S		SRR3505673.83371.1										classified	10	10	1;131567;2;1802340	1.00;1.00;1.00;0.67	Bacteria: 1.00	not classified	not classified	not classified	not classified	not classified	not classified
SRR3505673.5619.1_8	R.ITIDKENTTIVEGAGSTSDIEGR.V	MinT_frac_Kans_25ug_01_01_QE_03Feb17_Wally_16-09-27	16156	2	3	802.744	2406.2	3.37e-21	2.33227	7.29924	5.43955	0.379363	8.60942	1.4e-159	527.6	K04077	bact	O	Prevents misfolding and promotes the refolding and proper assembly of unfolded polypeptides generated under stress conditions (By similarity)	SRR3505673.5619.1										classified	8	8	1;131567;2	1.00;0.87;0.85	Bacteria: 0.85	not classified	not classified	not classified	not classified	not classified	not classified
SRR3505673.24460.1_1	K.TSDGDLASNVGAPAESLPTAK.Q	MinT_frac_Kans_25ug_01_01_QE_03Feb17_Wally_16-09-27	14731	2	2	1001.5	2000.98	3.69e-21	-2.74034	2.22663	5.43955	0.379363	8.60942	2.3e-171	560.9	K01999	bact	E	branched chain amino acid binding protein	SRR3505673.24460.1										classified	5	5	1;131567;2;1783272;201174;1760;85009	1.00;1.00;1.00;1.00;0.76;0.76;0.76	Bacteria: 1.00	Actinobacteria: 0.76	Actinobacteria: 0.76	Propionibacteriales: 0.76	not classified	not classified	not classified
SRR3505673.2806.1_6	K.TGQNDPERQGLNSALSGEGPSLDILAR.F	MinT_frac_Kans_25ug_01_01_QE_03Feb17_Wally_16-09-27	27984	2	3	932.81	2795.39	5.55e-21	2.64843	7.6154	5.43955	0.379363	8.60942
SRR3505673.25169.1_1	R.SVPIDLAAGSLYYIEGLSK.E	MinT_frac_Kans_25ug_01_01_QE_03Feb17_Wally_16-09-27	33932	2	2	999.041	1996.06	5.65e-21	-0.717752	4.24922	5.43955	0.379363	8.60942	4.8e-110	356.5	K01385	arch	M	Inherit from arCOG: adhesin-like protein	SRR3505673.25169.1										classified	1	1	1;131567;2;1783257;74201;326457;417295;2026799	1.00;1.00;1.00;1.00;1.00;1.00;1.00;1.00	Bacteria: 1.00	Verrucomicrobia: 1.00					Verrucomicrobia bacterium: 1.00
SRR3505673.83765.1_2	R.QAFLLVALEGFSEPDAAR.V	MinT_frac_Kans_25ug_01_01_QE_03Feb17_Wally_16-09-27	35125	2	3	645.341	1934	1.17e-20	-2.22419	2.74278	5.43955	0.379363	8.60942	6.9e-121	395.8		bact	T	response regulator	SRR3505673.83765.1										classified	10	9	1;131567;2;1224;28211	1.00;1.00;1.00;1.00;1.00	Bacteria: 1.00	Proteobacteria: 1.00	Alphaproteobacteria: 1.00	not classified	not classified	not classified	not classified
SRR3505673.52692.1_1	R.QAFLLVALEGFSEPDAAR.V	MinT_frac_Kans_25ug_01_01_QE_03Feb17_Wally_16-09-27	35125	2	3	645.341	1934	1.17e-20	-2.22419	2.74278	5.43955	0.379363	8.60942	1.1e-120	396.2		bact	T	response regulator	SRR3505673.52692.1										classified	7	7	1;131567;2;1224;28211	1.00;1.00;1.00;1.00;0.67	Bacteria: 1.00	Proteobacteria: 1.00	Alphaproteobacteria: 0.67	not classified	not classified	not classified	not classified
SRR3505673.27594.1_3	R.EIM*TESPVTM*DVAGLVSDAAR.A	MinT_frac_Kans_25ug_01_01_QE_03Feb17_Wally_16-09-27	26130	2	2	1112.53	2224.05	1.83e-20	-1.45582	3.51115	5.43955	0.379363	8.60942	4.3e-40	129.5	K00088	bact	S	Cbs domain	SRR3505673.27594.1										classified	6	4	1;131567;2	1.00;0.52;0.52	Bacteria: 0.52	not classified	not classified	not classified	not classified	not classified	not classified
SRR3505673.38121.1_3	R.EIVEYATLSQAALQSTK.I	MinT_frac_Kans_25ug_01_01_QE_03Feb17_Wally_16-09-27	21584	2	2	926.492	1851.97	2.29e-20	-1.27781	3.68916	5.43955	0.379363	8.60942
SRR3505673.27594.1_3	R.EIM*TESPVTM*DVAGLVSDAAR.A	MinT_frac_Kans_25ug_01_01_QE_03Feb17_Wally_16-09-27	25794	2	2	1113.03	2224.05	2.9e-20	-2.74412	2.22285	5.43955	0.379363	8.60942	4.3e-40	129.5	K00088	bact	S	Cbs domain	SRR3505673.27594.1										classified	6	4	1;131567;2	1.00;0.52;0.52	Bacteria: 0.52	not classified	not classified	not classified	not classified	not classified	not classified
SRR3505673.30860.1_6	R.SPQVFLMDEPLSNLDAK.L	MinT_frac_Kans_25ug_01_01_QE_03Feb17_Wally_16-09-27	28754	2	2	952.484	1903.95	3.32e-20	1.76148	6.72845	5.43955	0.379363	8.60942	2.6e-200	658.7	K02010,K10112	bact	G	abc transporter	SRR3505673.30860.1										classified	9	8	1;131567;2;1783272;201174;1760	1.00;1.00;0.98;0.98;0.98;0.80	Bacteria: 0.98	Actinobacteria: 0.98	Actinobacteria: 0.80	not classified	not classified	not classified	not classified
SRR3505673.69294.1_3	R.SPQVFLMDEPLSNLDAK.L	MinT_frac_Kans_25ug_01_01_QE_03Feb17_Wally_16-09-27	28754	2	2	952.484	1903.95	3.32e-20	1.76148	6.72845	5.43955	0.379363	8.60942	2e-202	665.8	K02010,K10112	bact	G	abc transporter	SRR3505673.69294.1										classified	7	7	1;131567;2;1783272;201174	1.00;1.00;1.00;0.64;0.64	Bacteria: 1.00	Actinobacteria: 0.64	not classified	not classified	not classified	not classified	not classified
SRR3505673.82608.1_1	R.SPQVFLMDEPLSNLDAK.L	MinT_frac_Kans_25ug_01_01_QE_03Feb17_Wally_16-09-27	28754	2	2	952.484	1903.95	3.32e-20	1.76148	6.72845	5.43955	0.379363	8.60942	2.2e-205	675.2	K02010,K10112	bact	G	abc transporter	SRR3505673.82608.1										classified	10	10	1;131567;2;1783272;201174;1760	1.00;1.00;1.00;0.80;0.80;0.80	Bacteria: 1.00	Actinobacteria: 0.80	Actinobacteria: 0.80	not classified	not classified	not classified	not classified
SRR3505673.2005.1_3	R.SPQVFLMDEPLSNLDAK.L	MinT_frac_Kans_25ug_01_01_QE_03Feb17_Wally_16-09-27	28754	2	2	952.484	1903.95	3.32e-20	1.76148	6.72845	5.43955	0.379363	8.60942	4.7e-204	671.4	K02010,K10112	bact	G	abc transporter	SRR3505673.2005.1										classified	7	7	1;131567;2;1783272;201174;1760	1.00;1.00;1.00;0.90;0.90;0.72	Bacteria: 1.00	Actinobacteria: 0.90	Actinobacteria: 0.72	not classified	not classified	not classified	not classified
SRR3505673.37079.1_3	R.ENLPDFGDLALAQAEQDGLKDFIR.S	MinT_frac_Kans_25ug_01_01_QE_03Feb17_Wally_16-09-27	33885	2	3	892.455	2675.33	3.97e-20	2.69279	7.65976	5.43955	0.379363	8.60942	1.4e-26	83.4	K09992	bact	S	Trehalose utilisation	SRR3505673.37079.1										classified	7	6	1;131567;2	1.00;1.00;0.82	Bacteria: 0.82	not classified	not classified	not classified	not classified	not classified	not classified
SRR3505673.51415.1_6	K.AAQETADAAVSGVNLTNER.I	MinT_frac_Kans_25ug_01_01_QE_03Feb17_Wally_16-09-27	13286	2	2	959.476	1916.93	5.41e-20	0.284968	5.25194	5.43955	0.379363	8.60942	9.6e-42	132.5		bact	M	ompA MotB domain-containing protein	SRR3505673.51415.1										classified	6	5	1;131567;2;57723;458031;305072	1.00;1.00;1.00;1.00;0.55;0.55	Bacteria: 1.00	Acidobacteria: 1.00	not classified	not classified	not classified	not classified	not classified
SRR3505673.48640.1_4	R.IQFTPDLM*PSDITGTEVIEENR.S	MinT_frac_Kans_25ug_01_01_QE_03Feb17_Wally_16-09-27	25062	2	3	841.082	2521.21	5.63e-20	2.7978	7.76477	5.43955	0.379363	8.60942	3.2e-69	219.9	K03924	bact	S	ATPase associated with various cellular activities AAA_3	SRR3505673.48640.1										classified	4	3	1;131567;2;1783257;203682	1.00;1.00;1.00;0.83;0.83	Bacteria: 1.00	Planctomycetes: 0.83	not classified	not classified	not classified	not classified	not classified
SRR3505673.80375.1_3	R.TVLIALVEDADQATAAR.A	MinT_frac_Kans_25ug_01_01_QE_03Feb17_Wally_16-09-27	31675	2	2	879.479	1756.94	1.01e-19	-2.63957	2.3274	5.43955	0.379363	8.60942	3e-24	74.1		bact	S		SRR3505673.80375.1										classified	9	9	1;131567;2	1.00;1.00;1.00	Bacteria: 1.00	not classified	not classified	not classified	not classified	not classified	not classified
SRR3505673.89370.1_7	R.TVLIALVEDADQATAAR.A	MinT_frac_Kans_25ug_01_01_QE_03Feb17_Wally_16-09-27	31675	2	2	879.479	1756.94	1.01e-19	-2.63957	2.3274	5.43955	0.379363	8.60942
SRR3505673.39417.1_3	K.DILLLDVTPLSLGIETK.G	MinT_frac_Kans_25ug_01_01_QE_03Feb17_Wally_16-09-27	34838	2	2	920.541	1840.07	1.29e-19	-0.789832	4.17714	5.43955	0.379363	8.60942	1.4e-298	988.2	K04043	bact	O	Acts as a chaperone (By similarity)	SRR3505673.39417.1										classified	7	7	1;131567;2;1783272;201174	1.00;1.00;1.00;0.86;0.86	Bacteria: 1.00	Actinobacteria: 0.86	not classified	not classified	not classified	not classified	not classified
SRR3505673.33559.1_11	K.DILLLDVTPLSLGIETK.G	MinT_frac_Kans_25ug_01_01_QE_03Feb17_Wally_16-09-27	34838	2	2	920.541	1840.07	1.29e-19	-0.789832	4.17714	5.43955	0.379363	8.60942	4.6e-236	776.3	K04043	bact	O	Acts as a chaperone (By similarity)	SRR3505673.33559.1										classified	11	10	1;131567;2;1783272;201174	1.00;1.00;1.00;1.00;0.92	Bacteria: 1.00	Actinobacteria: 0.92	not classified	not classified	not classified	not classified	not classified
SRR3505673.59110.1_2	K.TVLFM*VSGCPAM*SNCNVVQALDLTDADNPK.Q	MinT_frac_Kans_25ug_01_01_QE_03Feb17_Wally_16-09-27	29033	2	3	1062.5	3185.46	1.36e-19	-0.486242	4.48073	5.43955	0.379363	8.60942	2.2e-143	469.6	K14028,K17760	bact	G	PQQ-dependent dehydrogenase, methanol ethanol family	SRR3505673.59110.1										classified	6	6	1;131567;2;1224;28211	1.00;1.00;1.00;1.00;1.00	Bacteria: 1.00	Proteobacteria: 1.00	Alphaproteobacteria: 1.00	not classified	not classified	not classified	not classified
SRR3505673.96887.1_5	R.VVSDGFDVPTPIDVIAEVQQHLGEGR.V	MinT_frac_Kans_25ug_01_01_QE_03Feb17_Wally_16-09-27	36079	2	3	926.81	2777.41	1.57e-19	-4.41722	0.54975	5.43955	0.379363	8.60942	5.1e-234	774.1	K02112	bact	C	Produces ATP from ADP in the presence of a proton gradient across the membrane. The catalytic sites are hosted primarily by the beta subunits (By similarity)	SRR3505673.96887.1										classified	11	10	1;131567;2;57723	1.00;1.00;1.00;1.00	Bacteria: 1.00	Acidobacteria: 1.00	not classified	not classified	not classified	not classified	not classified
SRR3505673.30860.1_6	R.SPQVFLM*DEPLSNLDAK.L	MinT_frac_Kans_25ug_01_01_QE_03Feb17_Wally_16-09-27	24335	2	2	960.482	1919.94	1.63e-19	2.27737	7.24434	5.43955	0.379363	8.60942	2.6e-200	658.7	K02010,K10112	bact	G	abc transporter	SRR3505673.30860.1										classified	9	8	1;131567;2;1783272;201174;1760	1.00;1.00;0.98;0.98;0.98;0.80	Bacteria: 0.98	Actinobacteria: 0.98	Actinobacteria: 0.80	not classified	not classified	not classified	not classified
SRR3505673.69294.1_3	R.SPQVFLM*DEPLSNLDAK.L	MinT_frac_Kans_25ug_01_01_QE_03Feb17_Wally_16-09-27	24335	2	2	960.482	1919.94	1.63e-19	2.27737	7.24434	5.43955	0.379363	8.60942	2e-202	665.8	K02010,K10112	bact	G	abc transporter	SRR3505673.69294.1										classified	7	7	1;131567;2;1783272;201174	1.00;1.00;1.00;0.64;0.64	Bacteria: 1.00	Actinobacteria: 0.64	not classified	not classified	not classified	not classified	not classified
SRR3505673.82608.1_1	R.SPQVFLM*DEPLSNLDAK.L	MinT_frac_Kans_25ug_01_01_QE_03Feb17_Wally_16-09-27	24335	2	2	960.482	1919.94	1.63e-19	2.27737	7.24434	5.43955	0.379363	8.60942	2.2e-205	675.2	K02010,K10112	bact	G	abc transporter	SRR3505673.82608.1										classified	10	10	1;131567;2;1783272;201174;1760	1.00;1.00;1.00;0.80;0.80;0.80	Bacteria: 1.00	Actinobacteria: 0.80	Actinobacteria: 0.80	not classified	not classified	not classified	not classified
SRR3505673.2005.1_3	R.SPQVFLM*DEPLSNLDAK.L	MinT_frac_Kans_25ug_01_01_QE_03Feb17_Wally_16-09-27	24335	2	2	960.482	1919.94	1.63e-19	2.27737	7.24434	5.43955	0.379363	8.60942	4.7e-204	671.4	K02010,K10112	bact	G	abc transporter	SRR3505673.2005.1										classified	7	7	1;131567;2;1783272;201174;1760	1.00;1.00;1.00;0.90;0.90;0.72	Bacteria: 1.00	Actinobacteria: 0.90	Actinobacteria: 0.72	not classified	not classified	not classified	not classified
SRR3505673.83765.1_2	R.QAFLLVALEGFSEPDAAR.V	MinT_frac_Kans_25ug_01_01_QE_03Feb17_Wally_16-09-27	35118	2	2	968.014	1934	2.02e-19	2.76205	7.72902	5.43955	0.379363	8.60942	6.9e-121	395.8		bact	T	response regulator	SRR3505673.83765.1										classified	10	9	1;131567;2;1224;28211	1.00;1.00;1.00;1.00;1.00	Bacteria: 1.00	Proteobacteria: 1.00	Alphaproteobacteria: 1.00	not classified	not classified	not classified	not classified
SRR3505673.52692.1_1	R.QAFLLVALEGFSEPDAAR.V	MinT_frac_Kans_25ug_01_01_QE_03Feb17_Wally_16-09-27	35118	2	2	968.014	1934	2.02e-19	2.76205	7.72902	5.43955	0.379363	8.60942	1.1e-120	396.2		bact	T	response regulator	SRR3505673.52692.1										classified	7	7	1;131567;2;1224;28211	1.00;1.00;1.00;1.00;0.67	Bacteria: 1.00	Proteobacteria: 1.00	Alphaproteobacteria: 0.67	not classified	not classified	not classified	not classified
SRR3505673.70927.1_3	R.QGNPLFNEGLVALEDKDLYSR.T	MinT_frac_Kans_25ug_01_01_QE_03Feb17_Wally_16-09-27	32195	2	3	793.408	2378.2	2.7e-19	0.0333578	5.00033	5.43955	0.379363	8.60942	3.9e-174	571.5		bact	S		SRR3505673.70927.1										classified	6	6	1;131567;2	1.00;1.00;1.00	Bacteria: 1.00	not classified	not classified	not classified	not classified	not classified	not classified
SRR3505673.80953.1_1	R.QGNPLFNEGLVALEDKDLYSR.T	MinT_frac_Kans_25ug_01_01_QE_03Feb17_Wally_16-09-27	32195	2	3	793.408	2378.2	2.7e-19	0.0333578	5.00033	5.43955	0.379363	8.60942	2.6e-175	575.4		bact	S		SRR3505673.80953.1										classified	5	4	1;131567;2;57723;458031;1813735;2211325*;2004797*;1855912*	1.00;1.00;1.00;0.80;0.80;0.80;0.80;0.80;0.80	Bacteria: 1.00	Acidobacteria: 0.80	Acidobacteria subdivision 6: 0.80		Vicinamibacteraceae*: 0.80	Luteitalea*: 0.80	Luteitalea pratensis*: 0.80
SRR3505673.32202.1_5	K.GQVLADGPSTDQGELALGR.N	MinT_frac_Kans_25ug_01_01_QE_03Feb17_Wally_16-09-27	16081	2	2	942.484	1883.95	2.81e-19	2.99856	7.96553	5.43955	0.379363	8.60942	0	1856.2	K03043	bact	K	DNA-dependent RNA polymerase catalyzes the transcription of DNA into RNA using the four ribonucleoside triphosphates as substrates (By similarity)	SRR3505673.32202.1										classified	6	6	1;131567;2	1.00;1.00;1.00	Bacteria: 1.00	not classified	not classified	not classified	not classified	not classified	not classified
SRR3505673.61279.1_5	K.QLSFLANADSAGIVLGAR.V	MinT_frac_Kans_25ug_01_01_QE_03Feb17_Wally_16-09-27	29393	2	2	901.999	1802.98	3.16e-19	2.88241	7.84938	5.43955	0.379363	8.60942	2.8e-129	423.8	K00625,K00634	bact	C	phosphate	SRR3505673.61279.1										classified	7	7	1;131567;2;57723	1.00;1.00;1.00;0.98	Bacteria: 1.00	Acidobacteria: 0.98	not classified	not classified	not classified	not classified	not classified
SRR3505673.51800.1_7	K.QLSFLANADSAGLVLGAR.V	MinT_frac_Kans_25ug_01_01_QE_03Feb17_Wally_16-09-27	29393	2	2	901.999	1802.98	3.16e-19	2.88241	7.84938	5.43955	0.379363	8.60942	5e-138	452.7	K00625,K00634	bact	C	phosphate	SRR3505673.51800.1										classified	8	8	1;131567;2;57723	1.00;1.00;1.00;0.64	Bacteria: 1.00	Acidobacteria: 0.64	not classified	not classified	not classified	not classified	not classified
SRR3505673.23824.1_3	K.QLSFLANADSAGLVLGAR.V	MinT_frac_Kans_25ug_01_01_QE_03Feb17_Wally_16-09-27	29393	2	2	901.999	1802.98	3.16e-19	2.88241	7.84938	5.43955	0.379363	8.60942	4.2e-140	459.6	K00625,K00634	bact	C	phosphate	SRR3505673.23824.1										classified	5	5	1;131567;2;57723	1.00;1.00;1.00;1.00	Bacteria: 1.00	Acidobacteria: 1.00	not classified	not classified	not classified	not classified	not classified
SRR3505673.52398.1_9	K.QLSFLANADSAGLVLGAR.V	MinT_frac_Kans_25ug_01_01_QE_03Feb17_Wally_16-09-27	29393	2	2	901.999	1802.98	3.16e-19	2.88241	7.84938	5.43955	0.379363	8.60942	1.2e-139	457.8	K00625,K00634	bact	C	phosphate	SRR3505673.52398.1										classified	12	8	1;131567;2	1.00;1.00;1.00	Bacteria: 1.00	not classified	not classified	not classified	not classified	not classified	not classified
SRR3505673.87127.1_5	K.QLSFLANADSAGLVLGAR.V	MinT_frac_Kans_25ug_01_01_QE_03Feb17_Wally_16-09-27	29393	2	2	901.999	1802.98	3.16e-19	2.88241	7.84938	5.43955	0.379363	8.60942	1.1e-135	445.2	K00625,K00634	bact	C	phosphate	SRR3505673.87127.1										classified	6	6	1;131567;2;57723	1.00;1.00;1.00;0.54	Bacteria: 1.00	Acidobacteria: 0.54	not classified	not classified	not classified	not classified	not classified
SRR3505673.67667.1_1	K.QLSFLANADSAGLVLGAR.V	MinT_frac_Kans_25ug_01_01_QE_03Feb17_Wally_16-09-27	29393	2	2	901.999	1802.98	3.16e-19	2.88241	7.84938	5.43955	0.379363	8.60942	1.5e-120	394.5	K00625,K00634	bact	C	phosphate	SRR3505673.67667.1										classified	10	10	1;131567;2;57723	1.00;1.00;1.00;0.69	Bacteria: 1.00	Acidobacteria: 0.69	not classified	not classified	not classified	not classified	not classified
SRR3505673.108449.1_4	K.QLSFLANADSAGLVLGAR.V	MinT_frac_Kans_25ug_01_01_QE_03Feb17_Wally_16-09-27	29393	2	2	901.999	1802.98	3.16e-19	2.88241	7.84938	5.43955	0.379363	8.60942	6.6e-140	458.7	K00625,K00634	bact	C	phosphate	SRR3505673.108449.1										classified	6	6	1;131567;2;57723	1.00;1.00;1.00;0.51	Bacteria: 1.00	Acidobacteria: 0.51	not classified	not classified	not classified	not classified	not classified
SRR3505673.91717.1_4	K.AGLSTLNEGQTVEYEEIANR.G	MinT_frac_Kans_25ug_01_01_QE_03Feb17_Wally_16-09-27	18642	2	2	1098.04	2194.06	3.82e-19	-3.49232	1.47465	5.43955	0.379363	8.60942	7.4e-52	165.9	K03704	bact	K	Cold shock protein	SRR3505673.91717.1										classified	6	6	1;131567;2;1224;28211;356;41294;374	1.00;1.00;1.00;0.95;0.86;0.86;0.86;0.86	Bacteria: 1.00	Proteobacteria: 0.95	Alphaproteobacteria: 0.86	Rhizobiales: 0.86	Bradyrhizobiaceae: 0.86	Bradyrhizobium: 0.86	not classified
SRR3505673.101743.1_2	K.AGLSTLNEGQTVEYEEIANR.G	MinT_frac_Kans_25ug_01_01_QE_03Feb17_Wally_16-09-27	18642	2	2	1098.04	2194.06	3.82e-19	-3.49232	1.47465	5.43955	0.379363	8.60942	7.4e-52	165.9	K03704	bact	K	Cold shock protein	SRR3505673.101743.1										classified	5	5	1;131567;2;1224;28211;356;41294;374	1.00;1.00;1.00;0.94;0.80;0.80;0.80;0.80	Bacteria: 1.00	Proteobacteria: 0.94	Alphaproteobacteria: 0.80	Rhizobiales: 0.80	Bradyrhizobiaceae: 0.80	Bradyrhizobium: 0.80	not classified
SRR3505673.75157.1_3	K.AAANAANAATEKSDR.M	MinT_frac_Kans_25ug_01_01_QE_03Feb17_Wally_16-09-27	1268	2	2	730.86	1460.71	5.07e-19	-2.87918	2.08779	5.43955	0.379363	8.60942
SRR3505673.78565.1_3	R.GAGPGGDIGDFGVIGIVDGR.L	MinT_frac_Kans_25ug_01_01_QE_03Feb17_Wally_16-09-27	29507	2	2	915.472	1828.92	5.09e-19	2.5388	7.50577	5.43955	0.379363	8.60942	1.8e-55	177.1		bact	S		SRR3505673.78565.1										classified	5	5	1;131567;2;57723;458031;305072;1978231	1.00;1.00;1.00;1.00;0.51;0.51;0.51	Bacteria: 1.00	Acidobacteria: 1.00					Acidobacteria bacterium: 0.51
SRR3505673.102666.1_1	R.AVERPFLMPVEDVFTISGR.G	MinT_frac_Kans_25ug_01_01_QE_03Feb17_Wally_16-09-27	34264	2	3	722.052	2163.13	7.07e-19	-0.201902	4.76507	5.43955	0.379363	8.60942	4.4e-141	465.5	K02358	bact	J	This protein promotes the GTP-dependent binding of aminoacyl-tRNA to the A-site of ribosomes during protein biosynthesis (By similarity)	SRR3505673.102666.1										classified	6	6	1;131567;2;1802340	1.00;1.00;0.72;0.67	Bacteria: 0.72	not classified	not classified	not classified	not classified	not classified	not classified
SRR3505673.41976.1_6	R.AVERPFLMPVEDVFTISGR.G	MinT_frac_Kans_25ug_01_01_QE_03Feb17_Wally_16-09-27	34264	2	3	722.052	2163.13	7.07e-19	-0.201902	4.76507	5.43955	0.379363	8.60942	2.4e-151	499.5	K02358	bact	J	This protein promotes the GTP-dependent binding of aminoacyl-tRNA to the A-site of ribosomes during protein biosynthesis (By similarity)	SRR3505673.41976.1										classified	6	5	1;131567;2;1802340;1802339;93171	1.00;1.00;0.71;0.59;0.59;0.59	Bacteria: 0.71	Candidatus Tectomicrobia: 0.59				Candidatus Entotheonella: 0.59	not classified
SRR3505673.102666.1_1	R.AVERPFLM*PVEDVFTISGR.G	MinT_frac_Kans_25ug_01_01_QE_03Feb17_Wally_16-09-27	32789	2	3	727.049	2179.12	7.27e-19	0.657648	5.62462	5.43955	0.379363	8.60942	4.4e-141	465.5	K02358	bact	J	This protein promotes the GTP-dependent binding of aminoacyl-tRNA to the A-site of ribosomes during protein biosynthesis (By similarity)	SRR3505673.102666.1										classified	6	6	1;131567;2;1802340	1.00;1.00;0.72;0.67	Bacteria: 0.72	not classified	not classified	not classified	not classified	not classified	not classified
SRR3505673.41976.1_6	R.AVERPFLM*PVEDVFTISGR.G	MinT_frac_Kans_25ug_01_01_QE_03Feb17_Wally_16-09-27	32789	2	3	727.049	2179.12	7.27e-19	0.657648	5.62462	5.43955	0.379363	8.60942	2.4e-151	499.5	K02358	bact	J	This protein promotes the GTP-dependent binding of aminoacyl-tRNA to the A-site of ribosomes during protein biosynthesis (By similarity)	SRR3505673.41976.1										classified	6	5	1;131567;2;1802340;1802339;93171	1.00;1.00;0.71;0.59;0.59;0.59	Bacteria: 0.71	Candidatus Tectomicrobia: 0.59				Candidatus Entotheonella: 0.59	not classified
SRR3505673.1961.1_4	R.TTLDVLNAQQELVNAR.V	MinT_frac_Kans_25ug_01_01_QE_03Feb17_Wally_16-09-27	22715	2	2	892.982	1784.95	7.58e-19	-0.934322	4.03265	5.43955	0.379363	8.60942	2.1e-178	587.3	K03287,K12340,K12543	bact	U	type I secretion outer membrane protein, TolC	SRR3505673.1961.1										classified	9	9	1;131567;2;1224;28211	1.00;1.00;1.00;0.77;0.64	Bacteria: 1.00	Proteobacteria: 0.77	Alphaproteobacteria: 0.64	not classified	not classified	not classified	not classified
SRR3505673.86230.1_2	K.QAAQAAVSEDREQLR.Q	MinT_frac_Kans_25ug_01_01_QE_03Feb17_Wally_16-09-27	5561	2	3	557.954	1671.84	7.87e-19	-1.24766	3.71931	5.43955	0.379363	8.60942
SRR3505673.43400.1_1	R.QIAELGIYPAVDPLDSTSR.I	MinT_frac_Kans_25ug_01_01_QE_03Feb17_Wally_16-09-27	27035	2	3	682.696	2045.05	7.89e-19	1.77244	6.73941	5.43955	0.379363	8.60942	5.9e-185	611.1	K02112	bact	C	Produces ATP from ADP in the presence of a proton gradient across the membrane. The catalytic sites are hosted primarily by the beta subunits (By similarity)	SRR3505673.43400.1										classified	4	4	1;131567;2	1.00;1.00;0.71	Bacteria: 0.71	not classified	not classified	not classified	not classified	not classified	not classified
SRR3505673.60903.1_9	R.QIAELGIYPAVDPLDSTSR.I	MinT_frac_Kans_25ug_01_01_QE_03Feb17_Wally_16-09-27	27035	2	3	682.696	2045.05	7.89e-19	1.77244	6.73941	5.43955	0.379363	8.60942	1.3e-265	877.6	K02112	bact	C	Produces ATP from ADP in the presence of a proton gradient across the membrane. The catalytic sites are hosted primarily by the beta subunits (By similarity)	SRR3505673.60903.1										classified	11	11	1;131567;2;1224;68525;28221;45456;122706	1.00;1.00;0.91;0.83;0.83;0.83;0.61;0.61	Bacteria: 0.91	Proteobacteria: 0.83	Deltaproteobacteria: 0.83	not classified	not classified	not classified	not classified
SRR3505673.22260.1_3	R.QIAELGIYPAVDPLDSTSR.I	MinT_frac_Kans_25ug_01_01_QE_03Feb17_Wally_16-09-27	27035	2	3	682.696	2045.05	7.89e-19	1.77244	6.73941	5.43955	0.379363	8.60942	2.3e-265	877	K02112	bact	C	Produces ATP from ADP in the presence of a proton gradient across the membrane. The catalytic sites are hosted primarily by the beta subunits (By similarity)	SRR3505673.22260.1										classified	7	6	1;131567	1.00;1.00	not classified	not classified	not classified	not classified	not classified	not classified	not classified
SRR3505673.39344.1_2	R.QIAELGIYPAVDPLDSTSR.I	MinT_frac_Kans_25ug_01_01_QE_03Feb17_Wally_16-09-27	27035	2	3	682.696	2045.05	7.89e-19	1.77244	6.73941	5.43955	0.379363	8.60942	4.5e-247	816.7	K02112	bact	C	Produces ATP from ADP in the presence of a proton gradient across the membrane. The catalytic sites are hosted primarily by the beta subunits (By similarity)	SRR3505673.39344.1										classified	11	11	1;131567;2	1.00;1.00;0.93	Bacteria: 0.93	not classified	not classified	not classified	not classified	not classified	not classified
SRR3505673.100552.1_7	R.QIAELGIYPAVDPLDSTSR.I	MinT_frac_Kans_25ug_01_01_QE_03Feb17_Wally_16-09-27	27035	2	3	682.696	2045.05	7.89e-19	1.77244	6.73941	5.43955	0.379363	8.60942	7.9e-242	799.6	K02112	bact	C	Produces ATP from ADP in the presence of a proton gradient across the membrane. The catalytic sites are hosted primarily by the beta subunits (By similarity)	SRR3505673.100552.1										classified	8	8	1;131567	1.00;1.00	not classified	not classified	not classified	not classified	not classified	not classified	not classified
SRR3505673.74571.1_1	R.QIAELGIYPAVDPLDSTSR.I	MinT_frac_Kans_25ug_01_01_QE_03Feb17_Wally_16-09-27	27035	2	3	682.696	2045.05	7.89e-19	1.77244	6.73941	5.43955	0.379363	8.60942	5e-207	682.9	K02112	bact	C	Produces ATP from ADP in the presence of a proton gradient across the membrane. The catalytic sites are hosted primarily by the beta subunits (By similarity)	SRR3505673.74571.1										classified	11	9	1;131567;2;1224;68525;28221;45456;122706	1.00;1.00;1.00;0.68;0.68;0.68;0.68;0.68	Bacteria: 1.00	Proteobacteria: 0.68	Deltaproteobacteria: 0.68	not classified	not classified	not classified	not classified
SRR3505673.30919.1_9	R.QIAELGIYPAVDPLDSTSR.I	MinT_frac_Kans_25ug_01_01_QE_03Feb17_Wally_16-09-27	27035	2	3	682.696	2045.05	7.89e-19	1.77244	6.73941	5.43955	0.379363	8.60942	1.2e-244	808.6	K02112	bact	C	Produces ATP from ADP in the presence of a proton gradient across the membrane. The catalytic sites are hosted primarily by the beta subunits (By similarity)	SRR3505673.30919.1										classified	10	10	1;131567;2	1.00;1.00;0.91	Bacteria: 0.91	not classified	not classified	not classified	not classified	not classified	not classified
SRR3505673.30919.1_9	R.QIAELGIYPAVDPLDSTSR.L	MinT_frac_Kans_25ug_01_01_QE_03Feb17_Wally_16-09-27	27035	2	3	682.696	2045.05	7.89e-19	1.77244	6.73941	5.43955	0.379363	8.60942	1.2e-244	808.6	K02112	bact	C	Produces ATP from ADP in the presence of a proton gradient across the membrane. The catalytic sites are hosted primarily by the beta subunits (By similarity)	SRR3505673.30919.1										classified	10	10	1;131567;2	1.00;1.00;0.91	Bacteria: 0.91	not classified	not classified	not classified	not classified	not classified	not classified
SRR3505673.65345.1_9	K.TSDIAGDGTTTATVLSR.A	MinT_frac_Kans_25ug_01_01_QE_03Feb17_Wally_16-09-27	12661	2	2	833.42	1665.83	8.5e-19	-2.25728	2.70969	5.43955	0.379363	8.60942	5.8e-257	850	K04077	bact	O	Prevents misfolding and promotes the refolding and proper assembly of unfolded polypeptides generated under stress conditions (By similarity)	SRR3505673.65345.1										classified	10	10	1;131567;2;1224	1.00;1.00;1.00;0.52	Bacteria: 1.00	Proteobacteria: 0.52	not classified	not classified	not classified	not classified	not classified
SRR3505673.33173.1_7	R.FYENPDQLADAFAR.A	MinT_frac_Kans_25ug_01_01_QE_03Feb17_Wally_16-09-27	25217	2	2	828.89	1656.77	1.18e-18	-0.254322	4.71265	5.43955	0.379363	8.60942	1.6e-302	999.5	K03782	bact	P	Bifunctional enzyme with both catalase and broad- spectrum peroxidase activity (By similarity)	SRR3505673.33173.1										classified	7	6	1;131567;2	1.00;1.00;1.00	Bacteria: 1.00	not classified	not classified	not classified	not classified	not classified	not classified
SRR3505673.16818.1_3	R.IQGGAGGGTGEDPQGQGR.G	MinT_frac_Kans_25ug_01_01_QE_03Feb17_Wally_16-09-27	1636	2	2	821.385	1641.76	1.19e-18	-1.77173	3.19524	5.43955	0.379363	8.60942	3.1e-37	114.8		bact	S	Sporulation protein YtfJ (Spore_YtfJ)	SRR3505673.16818.1										classified	9	8	1;131567;2;1783272;201174;1760	1.00;1.00;1.00;0.82;0.54;0.54	Bacteria: 1.00	Actinobacteria: 0.54	Actinobacteria: 0.54	not classified	not classified	not classified	not classified
SRR3505673.2368.1_10	R.ELAAFAQFGSDLDAK.T	MinT_frac_Kans_25ug_01_01_QE_03Feb17_Wally_16-09-27	27164	2	2	791.895	1582.77	1.65e-18	-0.0341622	4.93281	5.43955	0.379363	8.60942	3.5e-258	853.8	K02111	bact	C	Produces ATP from ADP in the presence of a proton gradient across the membrane. The alpha chain is a regulatory subunit (By similarity)	SRR3505673.2368.1										classified	11	11	1;131567;2;1783257;74201	1.00;1.00;1.00;1.00;1.00	Bacteria: 1.00	Verrucomicrobia: 1.00	not classified	not classified	not classified	not classified	not classified
SRR3505673.46618.1_5	R.ELAAFAQFGSDLDAK.T	MinT_frac_Kans_25ug_01_01_QE_03Feb17_Wally_16-09-27	27164	2	2	791.895	1582.77	1.65e-18	-0.0341622	4.93281	5.43955	0.379363	8.60942	2.3e-277	916.8	K02111	bact	C	Produces ATP from ADP in the presence of a proton gradient across the membrane. The alpha chain is a regulatory subunit (By similarity)	SRR3505673.46618.1										classified	8	8	1;131567;2;1783257;74201	1.00;1.00;1.00;0.53;0.53	Bacteria: 1.00	Verrucomicrobia: 0.53	not classified	not classified	not classified	not classified	not classified
SRR3505673.87758.1_8	R.ELAAFAQFGSDLDAK.T	MinT_frac_Kans_25ug_01_01_QE_03Feb17_Wally_16-09-27	27164	2	2	791.895	1582.77	1.65e-18	-0.0341622	4.93281	5.43955	0.379363	8.60942	3e-299	988.9	K02111	bact	C	Produces ATP from ADP in the presence of a proton gradient across the membrane. The alpha chain is a regulatory subunit (By similarity)	SRR3505673.87758.1										classified	9	9	1;131567;2;1783257;74201	1.00;1.00;1.00;1.00;1.00	Bacteria: 1.00	Verrucomicrobia: 1.00	not classified	not classified	not classified	not classified	not classified
SRR3505673.42593.1_8	R.ELAAFAQFGSDLDAK.T	MinT_frac_Kans_25ug_01_01_QE_03Feb17_Wally_16-09-27	27164	2	2	791.895	1582.77	1.65e-18	-0.0341622	4.93281	5.43955	0.379363	8.60942	2e-296	979.7	K02111	bact	C	Produces ATP from ADP in the presence of a proton gradient across the membrane. The alpha chain is a regulatory subunit (By similarity)	SRR3505673.42593.1										classified	9	9	1;131567;2;1783257;74201	1.00;1.00;1.00;0.58;0.58	Bacteria: 1.00	Verrucomicrobia: 0.58	not classified	not classified	not classified	not classified	not classified
SRR3505673.2514.1_1	R.DEKNQDVLLFIDNIFR.F	MinT_frac_Kans_25ug_01_01_QE_03Feb17_Wally_16-09-27	35972	2	2	990.018	1979.02	1.94e-18	-2.06939	2.89758	5.43955	0.379363	8.60942	9.2e-187	616.5	K02112	bact	C	Produces ATP from ADP in the presence of a proton gradient across the membrane. The catalytic sites are hosted primarily by the beta subunits (By similarity)	SRR3505673.2514.1										classified	10	10	1;131567;2;1783257;74201	1.00;1.00;1.00;1.00;1.00	Bacteria: 1.00	Verrucomicrobia: 1.00	not classified	not classified	not classified	not classified	not classified
SRR3505673.32259.1_1	R.DEKNQDVLLFIDNIFR.F	MinT_frac_Kans_25ug_01_01_QE_03Feb17_Wally_16-09-27	35972	2	2	990.018	1979.02	1.94e-18	-2.06939	2.89758	5.43955	0.379363	8.60942	1.6e-170	562.2	K02112	bact	C	Produces ATP from ADP in the presence of a proton gradient across the membrane. The catalytic sites are hosted primarily by the beta subunits (By similarity)	SRR3505673.32259.1										classified	10	9	1;131567;2	1.00;1.00;1.00	Bacteria: 1.00	not classified	not classified	not classified	not classified	not classified	not classified
SRR3505673.89794.1_10	R.DEKNQDVLLFIDNIFR.F	MinT_frac_Kans_25ug_01_01_QE_03Feb17_Wally_16-09-27	35972	2	2	990.018	1979.02	1.94e-18	-2.06939	2.89758	5.43955	0.379363	8.60942	3.5e-254	840.1	K02112	bact	C	Produces ATP from ADP in the presence of a proton gradient across the membrane. The catalytic sites are hosted primarily by the beta subunits (By similarity)	SRR3505673.89794.1										classified	10	10	1;131567;2	1.00;1.00;0.91	Bacteria: 0.91	not classified	not classified	not classified	not classified	not classified	not classified
SRR3505673.85983.1_1	R.DEKNQDVLLFIDNIFR.F	MinT_frac_Kans_25ug_01_01_QE_03Feb17_Wally_16-09-27	35972	2	2	990.018	1979.02	1.94e-18	-2.06939	2.89758	5.43955	0.379363	8.60942	1.3e-273	904	K02112	bact	C	Produces ATP from ADP in the presence of a proton gradient across the membrane. The catalytic sites are hosted primarily by the beta subunits (By similarity)	SRR3505673.85983.1										classified	8	7	1;131567;2;1783257;74201	1.00;1.00;1.00;1.00;0.91	Bacteria: 1.00	Verrucomicrobia: 0.91	not classified	not classified	not classified	not classified	not classified
SRR3505673.42593.1_6	R.DEKNQDVLLFIDNIFR.F	MinT_frac_Kans_25ug_01_01_QE_03Feb17_Wally_16-09-27	35972	2	2	990.018	1979.02	1.94e-18	-2.06939	2.89758	5.43955	0.379363	8.60942	7.1e-264	872.1	K02112	bact	C	Produces ATP from ADP in the presence of a proton gradient across the membrane. The catalytic sites are hosted primarily by the beta subunits (By similarity)	SRR3505673.42593.1										classified	9	9	1;131567;2;1783257;74201	1.00;1.00;1.00;0.58;0.58	Bacteria: 1.00	Verrucomicrobia: 0.58	not classified	not classified	not classified	not classified	not classified
SRR3505673.88268.1_9	R.DEKNQDVLLFIDNIFR.F	MinT_frac_Kans_25ug_01_01_QE_03Feb17_Wally_16-09-27	35972	2	2	990.018	1979.02	1.94e-18	-2.06939	2.89758	5.43955	0.379363	8.60942	8.7e-252	832.2	K02112	bact	C	Produces ATP from ADP in the presence of a proton gradient across the membrane. The catalytic sites are hosted primarily by the beta subunits (By similarity)	SRR3505673.88268.1										classified	10	8	1;131567;2	1.00;1.00;1.00	Bacteria: 1.00	not classified	not classified	not classified	not classified	not classified	not classified
SRR3505673.85091.1_6	R.DEKNQDVLLFIDNIFR.F	MinT_frac_Kans_25ug_01_01_QE_03Feb17_Wally_16-09-27	35972	2	2	990.018	1979.02	1.94e-18	-2.06939	2.89758	5.43955	0.379363	8.60942	1.9e-249	824.5	K02112	bact	C	Produces ATP from ADP in the presence of a proton gradient across the membrane. The catalytic sites are hosted primarily by the beta subunits (By similarity)	SRR3505673.85091.1										classified	8	8	1;131567;2	1.00;1.00;1.00	Bacteria: 1.00	not classified	not classified	not classified	not classified	not classified	not classified
SRR3505673.37040.1_3	R.DEKNQDVLLFIDNIFR.F	MinT_frac_Kans_25ug_01_01_QE_03Feb17_Wally_16-09-27	35972	2	2	990.018	1979.02	1.94e-18	-2.06939	2.89758	5.43955	0.379363	8.60942	1.9e-259	857.4	K02112	bact	C	Produces ATP from ADP in the presence of a proton gradient across the membrane. The catalytic sites are hosted primarily by the beta subunits (By similarity)	SRR3505673.37040.1										classified	7	7	1;131567;2	1.00;1.00;0.87	Bacteria: 0.87	not classified	not classified	not classified	not classified	not classified	not classified
SRR3505673.103745.1_6	R.DGILVVDGQEILNYGR.Q	MinT_frac_Kans_25ug_01_01_QE_03Feb17_Wally_16-09-27	27203	2	2	880.969	1760.92	2.17e-18	2.79265	7.75962	5.43955	0.379363	8.60942	3.9e-126	415.1	K01652	bact	E	oxalyl-CoA decarboxylase	SRR3505673.103745.1										classified	10	9	1;131567;2;1802340;1802339;93171	1.00;1.00;1.00;0.60;0.55;0.55	Bacteria: 1.00	Candidatus Tectomicrobia: 0.55				Candidatus Entotheonella: 0.55	not classified
SRR3505673.73970.1_4	R.DGILVVDGQEILNYGR.Q	MinT_frac_Kans_25ug_01_01_QE_03Feb17_Wally_16-09-27	27203	2	2	880.969	1760.92	2.17e-18	2.79265	7.75962	5.43955	0.379363	8.60942	1.7e-128	422.9	K01652	bact	E	oxalyl-CoA decarboxylase	SRR3505673.73970.1										classified	9	9	1;131567;2;1802340;1802339;93171	1.00;1.00;1.00;0.76;0.53;0.53	Bacteria: 1.00	Candidatus Tectomicrobia: 0.53				Candidatus Entotheonella: 0.53	not classified
SRR3505673.99537.1_9	K.NLNPAPTELANTGGGEAAR.A	MinT_frac_Kans_25ug_01_01_QE_03Feb17_Wally_16-09-27	11866	2	2	926.966	1852.91	2.67e-18	0.234728	5.2017	5.43955	0.379363	8.60942	1.4e-97	317.7		bact	Q	Multicopper oxidase, type 2	SRR3505673.99537.1										classified	10	7	1;131567;2;1224;32045;81684;1977087	1.00;1.00;1.00;0.67;0.67;0.67;0.67	Bacteria: 1.00	Proteobacteria: 0.67					Proteobacteria bacterium: 0.67
SRR3505673.5619.1_8	R.ITIDKENTTIVEGAGSTSDIEGR.V	MinT_frac_Kans_25ug_01_01_QE_03Feb17_Wally_16-09-27	15805	2	3	803.078	2406.2	2.69e-18	1.44608	6.41305	5.43955	0.379363	8.60942	1.4e-159	527.6	K04077	bact	O	Prevents misfolding and promotes the refolding and proper assembly of unfolded polypeptides generated under stress conditions (By similarity)	SRR3505673.5619.1										classified	8	8	1;131567;2	1.00;0.87;0.85	Bacteria: 0.85	not classified	not classified	not classified	not classified	not classified	not classified
SRR3505673.88513.1_9	K.QLLDAGTITQAEFDQLKAK.A	MinT_frac_Kans_25ug_01_01_QE_03Feb17_Wally_16-09-27	27508	2	3	697.381	2090.11	3.21e-18	2.38481	7.35178	5.43955	0.379363	8.60942	2.5e-58	188		bact	S	integral membrane protein	SRR3505673.88513.1										classified	9	6	1;131567;2;1783272;201174;1760	1.00;1.00;0.84;0.62;0.62;0.62	Bacteria: 0.84	Actinobacteria: 0.62	Actinobacteria: 0.62	not classified	not classified	not classified	not classified
SRR3505673.47936.1_6	K.LIEQDKVQILLSPLSGDEGIAVK.N	MinT_frac_Kans_25ug_01_01_QE_03Feb17_Wally_16-09-27	31371	2	3	822.807	2465.39	3.41e-18	1.96014	6.92711	5.43955	0.379363	8.60942	3.2e-266	875.9	K01999	bact	E	extracellular ligand-binding receptor	SRR3505673.47936.1										classified	7	7	1;131567;2;1224;28211;356	1.00;1.00;1.00;1.00;1.00;1.00	Bacteria: 1.00	Proteobacteria: 1.00	Alphaproteobacteria: 1.00	Rhizobiales: 1.00	not classified	not classified	not classified
SRR3505673.20635.1_1	K.LIEQDKVQILLSPLSGDEGIAVK.N	MinT_frac_Kans_25ug_01_01_QE_03Feb17_Wally_16-09-27	31371	2	3	822.807	2465.39	3.41e-18	1.96014	6.92711	5.43955	0.379363	8.60942	4.6e-271	891.9	K01999	bact	E	extracellular ligand-binding receptor	SRR3505673.20635.1										classified	4	4	1;131567;2;1224;28211;356;41294	1.00;1.00;1.00;1.00;1.00;1.00;0.74	Bacteria: 1.00	Proteobacteria: 1.00	Alphaproteobacteria: 1.00	Rhizobiales: 1.00	Bradyrhizobiaceae: 0.74	not classified	not classified
SRR3505673.99029.1_5	R.TDNPQVAAQGGSAGK.A	MinT_frac_Kans_25ug_01_01_QE_03Feb17_Wally_16-09-27	1949	2	2	700.842	1400.68	3.78e-18	-4.09609	0.87088	5.43955	0.379363	8.60942	8.5e-148	481.9		bact	S		SRR3505673.99029.1										classified	6	6	1;131567;2	1.00;1.00;0.90	Bacteria: 0.90	not classified	not classified	not classified	not classified	not classified	not classified
SRR3505673.94126.1_3	R.YVDDVPTVGTLHAAFFR.S	MinT_frac_Kans_25ug_01_01_QE_03Feb17_Wally_16-09-27	31410	2	3	636.663	1907.96	4.56e-18	0.689228	5.6562	5.43955	0.379363	8.60942	3.4e-263	871.6	K03520	bact	C	Xanthine dehydrogenase	SRR3505673.94126.1										classified	8	7	1;131567;2	1.00;1.00;1.00	Bacteria: 1.00	not classified	not classified	not classified	not classified	not classified	not classified
SRR3505673.85717.1_7	K.VTIDKDNTTIVEGAGK.Q	MinT_frac_Kans_25ug_01_01_QE_03Feb17_Wally_16-09-27	9110	2	2	830.946	1660.88	5.21e-18	0.615458	5.58243	5.43955	0.379363	8.60942	2.9e-275	910.4	K04077	bact	O	Prevents misfolding and promotes the refolding and proper assembly of unfolded polypeptides generated under stress conditions (By similarity)	SRR3505673.85717.1										classified	8	6	1;131567;2	1.00;1.00;1.00	Bacteria: 1.00	not classified	not classified	not classified	not classified	not classified	not classified
SRR3505673.85739.1_12	R.AAGGIADDQVVGDAEGAR.Q	MinT_frac_Kans_25ug_01_01_QE_03Feb17_Wally_16-09-27	11439	2	2	836.407	1671.79	5.4e-18	2.54931	7.51628	5.43955	0.379363	8.60942	4.2e-111	360.6	K01061	bact	Q	carboxymethylenebutenolidase (EC 3.1.1.45)	SRR3505673.85739.1										classified	15	11	1;131567;2	1.00;1.00;0.62	Bacteria: 0.62	not classified	not classified	not classified	not classified	not classified	not classified
SRR3505673.33035.1_3	K.IAFLSEDSSYGQGVTESAR.Q	MinT_frac_Kans_25ug_01_01_QE_03Feb17_Wally_16-09-27	19898	2	2	1009.49	2016.95	5.41e-18	1.83942	6.80639	5.43955	0.379363	8.60942	4.6e-70	228.7	K01999	bact	E	extracellular ligand-binding receptor	SRR3505673.33035.1										classified	9	9	1;131567;2;2323;1783234;1752708	1.00;1.00;1.00;1.00;1.00;1.00	Bacteria: 1.00	Candidatus Rokubacteria: 1.00	not classified	not classified	not classified	not classified	not classified
SRR3505673.68516.1_5	K.VQAVAQQLQLTPDQK.V	MinT_frac_Kans_25ug_01_01_QE_03Feb17_Wally_16-09-27	14324	2	2	833.965	1666.91	5.42e-18	1.76625	6.73322	5.43955	0.379363	8.60942
SRR3505673.74212.1_7	R.SPLINSGGASAGESDLK.E	MinT_frac_Kans_25ug_01_01_QE_03Feb17_Wally_16-09-27	11408	2	2	801.906	1602.8	6.58e-18	-0.400192	4.56678	5.43955	0.379363	8.60942	2.6e-182	599	K11645	bact	G	fructose-bisphosphate aldolase	SRR3505673.74212.1										classified	8	8	1;131567;2;57723;458031;305072	1.00;1.00;1.00;1.00;1.00;1.00	Bacteria: 1.00	Acidobacteria: 1.00	not classified	not classified	not classified	not classified	not classified
SRR3505673.1954.1_8	K.QFQDAQNQLSSALGR.L	MinT_frac_Kans_25ug_01_01_QE_03Feb17_Wally_16-09-27	17173	2	2	831.918	1662.82	6.87e-18	0.168728	5.1357	5.43955	0.379363	8.60942	3.8e-103	338.7	K03744	bact	S	LemA family	SRR3505673.1954.1										classified	11	10	1;131567;2;1224;28211	1.00;1.00;1.00;0.77;0.51	Bacteria: 1.00	Proteobacteria: 0.77	Alphaproteobacteria: 0.51	not classified	not classified	not classified	not classified
SRR3505673.16558.1_3	R.GASPGGDIGDFGGVVFVDGR.L	MinT_frac_Kans_25ug_01_01_QE_03Feb17_Wally_16-09-27	27756	2	2	939.958	1878.9	7.45e-18	0.487508	5.45448	5.43955	0.379363	8.60942	4.8e-48	152.8		bact	S		SRR3505673.16558.1										classified	5	5	1;131567;2;57723	1.00;1.00;1.00;1.00	Bacteria: 1.00	Acidobacteria: 1.00	not classified	not classified	not classified	not classified	not classified
SRR3505673.63581.1_3	R.VPLSEMFGYATDLR.S	MinT_frac_Kans_25ug_01_01_QE_03Feb17_Wally_16-09-27	31146	2	2	799.902	1598.79	9.11e-18	-0.312442	4.65453	5.43955	0.379363	8.60942	0	1093.8	K02355	bact	J	Catalyzes the GTP-dependent ribosomal translocation step during translation elongation. During this step, the ribosome changes from the pre-translocational (PRE) to the post- translocational (POST) state as the newly formed A-site-bound peptidyl-tRNA and P-site-bound deacylated tRNA move to the P and E sites, respectively. Catalyzes the coordinated movement of the two tRNA molecules, the mRNA and…	SRR3505673.63581.1										classified	10	10	1;131567;2;57723	1.00;1.00;1.00;0.94	Bacteria: 1.00	Acidobacteria: 0.94	not classified	not classified	not classified	not classified	not classified
SRR3505673.72672.1_3	R.VPLSEMFGYATDLR.S	MinT_frac_Kans_25ug_01_01_QE_03Feb17_Wally_16-09-27	31146	2	2	799.902	1598.79	9.11e-18	-0.312442	4.65453	5.43955	0.379363	8.60942	0	1064.6	K02355	bact	J	Catalyzes the GTP-dependent ribosomal translocation step during translation elongation. During this step, the ribosome changes from the pre-translocational (PRE) to the post- translocational (POST) state as the newly formed A-site-bound peptidyl-tRNA and P-site-bound deacylated tRNA move to the P and E sites, respectively. Catalyzes the coordinated movement of the two tRNA molecules, the mRNA and…	SRR3505673.72672.1										classified	10	10	1;131567;2;57723;458031;305072	1.00;1.00;1.00;0.95;0.80;0.80	Bacteria: 1.00	Acidobacteria: 0.95	not classified	not classified	not classified	not classified	not classified
SRR3505673.37149.1_13	R.VPLSEMFGYATDLR.S	MinT_frac_Kans_25ug_01_01_QE_03Feb17_Wally_16-09-27	31146	2	2	799.902	1598.79	9.11e-18	-0.312442	4.65453	5.43955	0.379363	8.60942	3.2e-118	382.5	K02355	bact	J	Catalyzes the GTP-dependent ribosomal translocation step during translation elongation. During this step, the ribosome changes from the pre-translocational (PRE) to the post- translocational (POST) state as the newly formed A-site-bound peptidyl-tRNA and P-site-bound deacylated tRNA move to the P and E sites, respectively. Catalyzes the coordinated movement of the two tRNA molecules, the mRNA and…	SRR3505673.37149.1										classified	13	13	1;131567;2;57723	1.00;1.00;1.00;0.89	Bacteria: 1.00	Acidobacteria: 0.89	not classified	not classified	not classified	not classified	not classified
SRR3505673.29058.1_6	R.VPLSEMFGYATDLR.S	MinT_frac_Kans_25ug_01_01_QE_03Feb17_Wally_16-09-27	31146	2	2	799.902	1598.79	9.11e-18	-0.312442	4.65453	5.43955	0.379363	8.60942	0	1077.4	K02355	bact	J	Catalyzes the GTP-dependent ribosomal translocation step during translation elongation. During this step, the ribosome changes from the pre-translocational (PRE) to the post- translocational (POST) state as the newly formed A-site-bound peptidyl-tRNA and P-site-bound deacylated tRNA move to the P and E sites, respectively. Catalyzes the coordinated movement of the two tRNA molecules, the mRNA and…	SRR3505673.29058.1										classified	11	11	1;131567;2;57723	1.00;1.00;1.00;0.71	Bacteria: 1.00	Acidobacteria: 0.71	not classified	not classified	not classified	not classified	not classified
SRR3505673.44606.1_4	R.VPLSEMFGYATDLR.S	MinT_frac_Kans_25ug_01_01_QE_03Feb17_Wally_16-09-27	31146	2	2	799.902	1598.79	9.11e-18	-0.312442	4.65453	5.43955	0.379363	8.60942	0	1087.2	K02355	bact	J	Catalyzes the GTP-dependent ribosomal translocation step during translation elongation. During this step, the ribosome changes from the pre-translocational (PRE) to the post- translocational (POST) state as the newly formed A-site-bound peptidyl-tRNA and P-site-bound deacylated tRNA move to the P and E sites, respectively. Catalyzes the coordinated movement of the two tRNA molecules, the mRNA and…	SRR3505673.44606.1										classified	10	9	1;131567;2;57723	1.00;1.00;1.00;0.89	Bacteria: 1.00	Acidobacteria: 0.89	not classified	not classified	not classified	not classified	not classified
SRR3505673.46824.1_12	R.VPLSEMFGYATDLR.S	MinT_frac_Kans_25ug_01_01_QE_03Feb17_Wally_16-09-27	31146	2	2	799.902	1598.79	9.11e-18	-0.312442	4.65453	5.43955	0.379363	8.60942	1.5e-198	649.1	K02355	bact	J	Catalyzes the GTP-dependent ribosomal translocation step during translation elongation. During this step, the ribosome changes from the pre-translocational (PRE) to the post- translocational (POST) state as the newly formed A-site-bound peptidyl-tRNA and P-site-bound deacylated tRNA move to the P and E sites, respectively. Catalyzes the coordinated movement of the two tRNA molecules, the mRNA and…	SRR3505673.46824.1										classified	12	12	1;131567;2;57723	1.00;1.00;1.00;0.88	Bacteria: 1.00	Acidobacteria: 0.88	not classified	not classified	not classified	not classified	not classified
SRR3505673.79939.1_3	R.VPLSEMFGYATDLR.S	MinT_frac_Kans_25ug_01_01_QE_03Feb17_Wally_16-09-27	31146	2	2	799.902	1598.79	9.11e-18	-0.312442	4.65453	5.43955	0.379363	8.60942
SRR3505673.77753.1_7	K.TSTEAGDGTTTATVLAQAIVR.E	MinT_frac_Kans_25ug_01_01_QE_03Feb17_Wally_16-09-27	23957	2	2	1032.04	2063.06	9.45e-18	1.06537	6.03234	5.43955	0.379363	8.60942	8.3e-166	546.7	K04077	bact	O	Prevents misfolding and promotes the refolding and proper assembly of unfolded polypeptides generated under stress conditions (By similarity)	SRR3505673.77753.1										classified	7	7	1;131567;2;1224;28211	1.00;1.00;0.76;0.69;0.69	Bacteria: 0.76	Proteobacteria: 0.69	Alphaproteobacteria: 0.69	not classified	not classified	not classified	not classified
SRR3505673.32809.1_2	R.EVDKPFLMPIEDVFSISGR.G	MinT_frac_Kans_25ug_01_01_QE_03Feb17_Wally_16-09-27	35101	2	3	727.382	2179.11	1.04e-17	3.54093	8.5079	5.43955	0.379363	8.60942	2.9e-208	688.4	K02358	bact	J	This protein promotes the GTP-dependent binding of aminoacyl-tRNA to the A-site of ribosomes during protein biosynthesis (By similarity)	SRR3505673.32809.1										classified	10	9	1;131567;2	1.00;1.00;1.00	Bacteria: 1.00	not classified	not classified	not classified	not classified	not classified	not classified
SRR3505673.42202.1_4	R.EVDKPFLMPIEDVFSISGR.G	MinT_frac_Kans_25ug_01_01_QE_03Feb17_Wally_16-09-27	35101	2	3	727.382	2179.11	1.04e-17	3.54093	8.5079	5.43955	0.379363	8.60942	3e-207	685.1	K02358	bact	J	This protein promotes the GTP-dependent binding of aminoacyl-tRNA to the A-site of ribosomes during protein biosynthesis (By similarity)	SRR3505673.42202.1										classified	6	6	1;131567;2;57723	1.00;1.00;0.95;0.90	Bacteria: 0.95	Acidobacteria: 0.90	not classified	not classified	not classified	not classified	not classified
SRR3505673.31080.1_6	K.KGWLVPLDNLGADYDVDDLLPAIR.S	MinT_frac_Kans_25ug_01_01_QE_03Feb17_Wally_16-09-27	35141	2	3	890.478	2668.4	1.11e-17	2.05063	7.0176	5.43955	0.379363	8.60942	7.2e-259	851.1	K02027,K10227	bact	G	extracellular solute-binding protein family 1	SRR3505673.31080.1										classified	7	7	1;131567;2;1224;28211;204441;41295;41296;2268030	1.00;1.00;1.00;0.92;0.92;0.57;0.57;0.57;0.57	Bacteria: 1.00	Proteobacteria: 0.92	Alphaproteobacteria: 0.92	Rhodospirillales: 0.57	Rhodospirillaceae: 0.57		Rhodospirillaceae bacterium SYSU D60009: 0.57
SRR3505673.53705.1_8	R.IFGVPGEENLDTVESLR.A	MinT_frac_Kans_25ug_01_01_QE_03Feb17_Wally_16-09-27	26236	2	2	937.983	1874.95	1.44e-17	0.108568	5.07554	5.43955	0.379363	8.60942	5.6e-122	396.6	K01652	bact	E	Acetolactate synthase	SRR3505673.53705.1										classified	8	8	1;131567;2	1.00;1.00;0.67	Bacteria: 0.67	not classified	not classified	not classified	not classified	not classified	not classified
SRR3505673.39804.1_1	R.IFGVPGEENLDTVESLR.A	MinT_frac_Kans_25ug_01_01_QE_03Feb17_Wally_16-09-27	26236	2	2	937.983	1874.95	1.44e-17	0.108568	5.07554	5.43955	0.379363	8.60942	1.4e-272	895.7	K01652	bact	E	Acetolactate synthase	SRR3505673.39804.1										classified	6	6	1;131567;2;1224	1.00;1.00;1.00;0.79	Bacteria: 1.00	Proteobacteria: 0.79	not classified	not classified	not classified	not classified	not classified
SRR3505673.39804.1_1	R.IFGVPGEENLDTVESLR.T	MinT_frac_Kans_25ug_01_01_QE_03Feb17_Wally_16-09-27	26236	2	2	937.983	1874.95	1.44e-17	0.108568	5.07554	5.43955	0.379363	8.60942	1.4e-272	895.7	K01652	bact	E	Acetolactate synthase	SRR3505673.39804.1										classified	6	6	1;131567;2;1224	1.00;1.00;1.00;0.79	Bacteria: 1.00	Proteobacteria: 0.79	not classified	not classified	not classified	not classified	not classified
SRR3505673.32247.1_4	R.YSRNEGQDLSVGEVSQPGLR.Q	MinT_frac_Kans_25ug_01_01_QE_03Feb17_Wally_16-09-27	13273	2	3	731.035	2191.07	1.61e-17	2.79779	7.76476	5.43955	0.379363	8.60942	1.6e-27	89.8	K02014,K16089	bact	P	tonB-dependent Receptor	SRR3505673.32247.1										classified	4	4	1;131567;2	1.00;1.00;1.00	Bacteria: 1.00	not classified	not classified	not classified	not classified	not classified	not classified
SRR3505673.20909.1_6	R.YSRNEGQDLSVGEVSQPGLR.Q	MinT_frac_Kans_25ug_01_01_QE_03Feb17_Wally_16-09-27	13273	2	3	731.035	2191.07	1.61e-17	2.79779	7.76476	5.43955	0.379363	8.60942	1.6e-29	96.7	K02014,K16089	bact	P	tonB-dependent Receptor	SRR3505673.20909.1										classified	6	6	1;131567;2	1.00;1.00;1.00	Bacteria: 1.00	not classified	not classified	not classified	not classified	not classified	not classified
SRR3505673.20909.1_6	R.YSRNEGQDLSVGEVSQPGLR.D	MinT_frac_Kans_25ug_01_01_QE_03Feb17_Wally_16-09-27	13273	2	3	731.035	2191.07	1.61e-17	2.79779	7.76476	5.43955	0.379363	8.60942	1.6e-29	96.7	K02014,K16089	bact	P	tonB-dependent Receptor	SRR3505673.20909.1										classified	6	6	1;131567;2	1.00;1.00;1.00	Bacteria: 1.00	not classified	not classified	not classified	not classified	not classified	not classified
SRR3505673.32247.1_4	R.YSRNEGQDLSVGEVSQPGLR.D	MinT_frac_Kans_25ug_01_01_QE_03Feb17_Wally_16-09-27	13273	2	3	731.035	2191.07	1.61e-17	2.79779	7.76476	5.43955	0.379363	8.60942	1.6e-27	89.8	K02014,K16089	bact	P	tonB-dependent Receptor	SRR3505673.32247.1										classified	4	4	1;131567;2	1.00;1.00;1.00	Bacteria: 1.00	not classified	not classified	not classified	not classified	not classified	not classified
SRR3505673.70195.1_7	K.TSDTAGDGTTTATVLAQAIYR.E	MinT_frac_Kans_25ug_01_01_QE_03Feb17_Wally_16-09-27	23657	2	3	705.023	2113.04	1.64e-17	1.95882	6.92579	5.43955	0.379363	8.60942	1e-270	895.5	K04077	bact	O	Prevents misfolding and promotes the refolding and proper assembly of unfolded polypeptides generated under stress conditions (By similarity)	SRR3505673.70195.1										classified	9	9	1;131567;2;57723	1.00;1.00;1.00;0.80	Bacteria: 1.00	Acidobacteria: 0.80	not classified	not classified	not classified	not classified	not classified
SRR3505673.57213.1_1	K.TSDTAGDGTTTATVLAQAIYR.E	MinT_frac_Kans_25ug_01_01_QE_03Feb17_Wally_16-09-27	23657	2	3	705.023	2113.04	1.64e-17	1.95882	6.92579	5.43955	0.379363	8.60942	8.7e-243	802.8	K04077	bact	O	Prevents misfolding and promotes the refolding and proper assembly of unfolded polypeptides generated under stress conditions (By similarity)	SRR3505673.57213.1										classified	7	7	1;131567;2	1.00;1.00;0.90	Bacteria: 0.90	not classified	not classified	not classified	not classified	not classified	not classified
SRR3505673.71400.1_4	K.TSDTAGDGTTTATVLAQAIYR.E	MinT_frac_Kans_25ug_01_01_QE_03Feb17_Wally_16-09-27	23657	2	3	705.023	2113.04	1.64e-17	1.95882	6.92579	5.43955	0.379363	8.60942	2.9e-254	840.9	K04077	bact	O	Prevents misfolding and promotes the refolding and proper assembly of unfolded polypeptides generated under stress conditions (By similarity)	SRR3505673.71400.1										classified	14	10	1;131567;2	1.00;1.00;1.00	Bacteria: 1.00	not classified	not classified	not classified	not classified	not classified	not classified
SRR3505673.62133.1_11	K.TSDTAGDGTTTATVLAQAIYR.E	MinT_frac_Kans_25ug_01_01_QE_03Feb17_Wally_16-09-27	23657	2	3	705.023	2113.04	1.64e-17	1.95882	6.92579	5.43955	0.379363	8.60942	8e-60	196.1	K04077	bact	O	Prevents misfolding and promotes the refolding and proper assembly of unfolded polypeptides generated under stress conditions (By similarity)	SRR3505673.62133.1										classified	11	8	1;131567;2	1.00;1.00;1.00	Bacteria: 1.00	not classified	not classified	not classified	not classified	not classified	not classified
SRR3505673.57964.1_3	K.TSDTAGDGTTTATVLAQAIYR.E	MinT_frac_Kans_25ug_01_01_QE_03Feb17_Wally_16-09-27	23657	2	3	705.023	2113.04	1.64e-17	1.95882	6.92579	5.43955	0.379363	8.60942	1e-262	869	K04077	bact	O	Prevents misfolding and promotes the refolding and proper assembly of unfolded polypeptides generated under stress conditions (By similarity)	SRR3505673.57964.1										classified	12	10	1;131567;2;57723;458031;305072	1.00;1.00;1.00;0.88;0.71;0.71	Bacteria: 1.00	Acidobacteria: 0.88	not classified	not classified	not classified	not classified	not classified
SRR3505673.58004.1_1	K.TSDTAGDGTTTATVLAQAIYR.E	MinT_frac_Kans_25ug_01_01_QE_03Feb17_Wally_16-09-27	23657	2	3	705.023	2113.04	1.64e-17	1.95882	6.92579	5.43955	0.379363	8.60942	1.1e-267	885.5	K04077	bact	O	Prevents misfolding and promotes the refolding and proper assembly of unfolded polypeptides generated under stress conditions (By similarity)	SRR3505673.58004.1										classified	11	7	1;131567;2;57723	1.00;1.00;1.00;0.56	Bacteria: 1.00	Acidobacteria: 0.56	not classified	not classified	not classified	not classified	not classified
SRR3505673.70221.1_4	K.TSDTAGDGTTTATVLAQAIYR.E	MinT_frac_Kans_25ug_01_01_QE_03Feb17_Wally_16-09-27	23657	2	3	705.023	2113.04	1.64e-17	1.95882	6.92579	5.43955	0.379363	8.60942	1.9e-269	891.4	K04077	bact	O	Prevents misfolding and promotes the refolding and proper assembly of unfolded polypeptides generated under stress conditions (By similarity)	SRR3505673.70221.1										classified	7	6	1;131567;2;57723	1.00;1.00;1.00;0.68	Bacteria: 1.00	Acidobacteria: 0.68	not classified	not classified	not classified	not classified	not classified
SRR3505673.104450.1_10	R.QALTSGDAM*QVHR.A	MinT_frac_Kans_25ug_01_01_QE_03Feb17_Wally_16-09-27	3244	2	2	715.35	1429.69	1.66e-17	0.920278	5.88725	5.43955	0.379363	8.60942
SRR3505673.12861.1_3	K.AFLMDEPLSNLDAK.L	MinT_frac_Kans_25ug_01_01_QE_03Feb17_Wally_16-09-27	26871	2	2	782.393	1563.77	1.69e-17	-0.364312	4.60266	5.43955	0.379363	8.60942	4.6e-145	473.3	K10112	bact	P	Abc transporter related protein	SRR3505673.12861.1										classified	4	4	1;131567;2;1783272;201174	1.00;1.00;1.00;1.00;0.57	Bacteria: 1.00	Actinobacteria: 0.57	not classified	not classified	not classified	not classified	not classified
SRR3505673.10026.1_2	K.AFLMDEPLSNLDAK.L	MinT_frac_Kans_25ug_01_01_QE_03Feb17_Wally_16-09-27	26871	2	2	782.393	1563.77	1.69e-17	-0.364312	4.60266	5.43955	0.379363	8.60942	3.5e-150	489.8	K10112	bact	P	Abc transporter related protein	SRR3505673.10026.1										classified	5	5	1;131567;2;1783272;201174;1752188;1803481	1.00;1.00;1.00;1.00;1.00;0.85;0.85	Bacteria: 1.00	Actinobacteria: 1.00					Actinobacteria bacterium 13_1_20CM_4_69_9: 0.85
SRR3505673.86242.1_3	K.AFLMDEPLSNLDAK.L	MinT_frac_Kans_25ug_01_01_QE_03Feb17_Wally_16-09-27	26871	2	2	782.393	1563.77	1.69e-17	-0.364312	4.60266	5.43955	0.379363	8.60942	8.8e-146	475.4	K10112	bact	P	Abc transporter related protein	SRR3505673.86242.1										classified	10	9	1;131567;2	1.00;1.00;0.97	Bacteria: 0.97	not classified	not classified	not classified	not classified	not classified	not classified
SRR3505673.62143.1_6	K.AFLMDEPLSNLDAK.L	MinT_frac_Kans_25ug_01_01_QE_03Feb17_Wally_16-09-27	26871	2	2	782.393	1563.77	1.69e-17	-0.364312	4.60266	5.43955	0.379363	8.60942	1.4e-154	504.5	K10112	bact	P	Abc transporter related protein	SRR3505673.62143.1										classified	7	6	1;131567;2;1783272;201174	1.00;1.00;1.00;0.57;0.53	Bacteria: 1.00	Actinobacteria: 0.53	not classified	not classified	not classified	not classified	not classified
SRR3505673.75374.1_4	K.AFLMDEPLSNLDAK.L	MinT_frac_Kans_25ug_01_01_QE_03Feb17_Wally_16-09-27	26871	2	2	782.393	1563.77	1.69e-17	-0.364312	4.60266	5.43955	0.379363	8.60942	5.6e-156	516.5	K02010,K10112	bact	G	(ABC) transporter	SRR3505673.75374.1										classified	6	3	1;131567;2;1783272;201174;1497346;588673	1.00;1.00;1.00;0.65;0.65;0.65;0.65	Bacteria: 1.00	Actinobacteria: 0.65	Thermoleophilia: 0.65	Solirubrobacterales: 0.65	not classified	not classified	not classified
SRR3505673.20452.1_7	K.AFLMDEPLSNLDAK.L	MinT_frac_Kans_25ug_01_01_QE_03Feb17_Wally_16-09-27	26871	2	2	782.393	1563.77	1.69e-17	-0.364312	4.60266	5.43955	0.379363	8.60942	3.3e-146	476.8	K10112	bact	P	Abc transporter related protein	SRR3505673.20452.1										classified	8	6	1;131567;2;1783272;201174	1.00;1.00;1.00;1.00;0.72	Bacteria: 1.00	Actinobacteria: 0.72	not classified	not classified	not classified	not classified	not classified
SRR3505673.92931.1_2	K.AFLMDEPLSNLDAK.L	MinT_frac_Kans_25ug_01_01_QE_03Feb17_Wally_16-09-27	26871	2	2	782.393	1563.77	1.69e-17	-0.364312	4.60266	5.43955	0.379363	8.60942	5.8e-123	407.4	K02010,K10112	bact	G	(ABC) transporter	SRR3505673.92931.1										classified	8	7	1;131567;2;1783272;201174	1.00;1.00;1.00;0.84;0.53	Bacteria: 1.00	Actinobacteria: 0.53	not classified	not classified	not classified	not classified	not classified
SRR3505673.84348.1_2	K.AFLMDEPLSNLDAK.L	MinT_frac_Kans_25ug_01_01_QE_03Feb17_Wally_16-09-27	26871	2	2	782.393	1563.77	1.69e-17	-0.364312	4.60266	5.43955	0.379363	8.60942	1.2e-137	448.6	K10112	bact	P	Abc transporter related protein	SRR3505673.84348.1										classified	10	9	1;131567;2;1783272;201174	1.00;1.00;1.00;0.96;0.96	Bacteria: 1.00	Actinobacteria: 0.96	not classified	not classified	not classified	not classified	not classified
SRR3505673.19524.1_5	K.AFLMDEPLSNLDAK.L	MinT_frac_Kans_25ug_01_01_QE_03Feb17_Wally_16-09-27	26871	2	2	782.393	1563.77	1.69e-17	-0.364312	4.60266	5.43955	0.379363	8.60942	1.3e-135	441.9	K10112	bact	P	Abc transporter related protein	SRR3505673.19524.1										classified	7	7	1;131567;2;1783272;201174	1.00;1.00;1.00;1.00;0.83	Bacteria: 1.00	Actinobacteria: 0.83	not classified	not classified	not classified	not classified	not classified
SRR3505673.12225.1_4	K.AFLMDEPLSNLDAK.L	MinT_frac_Kans_25ug_01_01_QE_03Feb17_Wally_16-09-27	26871	2	2	782.393	1563.77	1.69e-17	-0.364312	4.60266	5.43955	0.379363	8.60942	2.8e-164	536.6	K10112	bact	P	Abc transporter related protein	SRR3505673.12225.1										classified	10	8	1;131567;2	1.00;0.83;0.83	Bacteria: 0.83	not classified	not classified	not classified	not classified	not classified	not classified
SRR3505673.12006.1_5	K.AFLMDEPLSNLDAK.L	MinT_frac_Kans_25ug_01_01_QE_03Feb17_Wally_16-09-27	26871	2	2	782.393	1563.77	1.69e-17	-0.364312	4.60266	5.43955	0.379363	8.60942	4.2e-127	420.1	K02010,K02052,K10112	bact	G	(ABC) transporter	SRR3505673.12006.1										classified	5	5	1;131567;2;1783272;201174	1.00;1.00;1.00;1.00;1.00	Bacteria: 1.00	Actinobacteria: 1.00	not classified	not classified	not classified	not classified	not classified
SRR3505673.42275.1_7	K.AFLMDEPLSNLDAK.L	MinT_frac_Kans_25ug_01_01_QE_03Feb17_Wally_16-09-27	26871	2	2	782.393	1563.77	1.69e-17	-0.364312	4.60266	5.43955	0.379363	8.60942	2.1e-146	477.7	K10112	bact	P	Abc transporter related protein	SRR3505673.42275.1										classified	7	7	1;131567;2;1783272;201174;84995;1154584;1154585;1154586;1799656	1.00;1.00;1.00;1.00;1.00;0.54;0.54;0.54;0.54;0.54	Bacteria: 1.00	Actinobacteria: 1.00	Rubrobacteria: 0.54	Gaiellales: 0.54	Gaiellaceae: 0.54	Gaiella: 0.54	Gaiella sp. SCGC AG-212-M14: 0.54
SRR3505673.12225.1_4	R.AFLMDEPLSNLDAK.L	MinT_frac_Kans_25ug_01_01_QE_03Feb17_Wally_16-09-27	26871	2	2	782.393	1563.77	1.69e-17	-0.364312	4.60266	5.43955	0.379363	8.60942	2.8e-164	536.6	K10112	bact	P	Abc transporter related protein	SRR3505673.12225.1										classified	10	8	1;131567;2	1.00;0.83;0.83	Bacteria: 0.83	not classified	not classified	not classified	not classified	not classified	not classified
SRR3505673.12006.1_5	R.AFLMDEPLSNLDAK.L	MinT_frac_Kans_25ug_01_01_QE_03Feb17_Wally_16-09-27	26871	2	2	782.393	1563.77	1.69e-17	-0.364312	4.60266	5.43955	0.379363	8.60942	4.2e-127	420.1	K02010,K02052,K10112	bact	G	(ABC) transporter	SRR3505673.12006.1										classified	5	5	1;131567;2;1783272;201174	1.00;1.00;1.00;1.00;1.00	Bacteria: 1.00	Actinobacteria: 1.00	not classified	not classified	not classified	not classified	not classified
SRR3505673.20452.1_7	R.AFLMDEPLSNLDAK.L	MinT_frac_Kans_25ug_01_01_QE_03Feb17_Wally_16-09-27	26871	2	2	782.393	1563.77	1.69e-17	-0.364312	4.60266	5.43955	0.379363	8.60942	3.3e-146	476.8	K10112	bact	P	Abc transporter related protein	SRR3505673.20452.1										classified	8	6	1;131567;2;1783272;201174	1.00;1.00;1.00;1.00;0.72	Bacteria: 1.00	Actinobacteria: 0.72	not classified	not classified	not classified	not classified	not classified
SRR3505673.12861.1_3	R.AFLMDEPLSNLDAK.L	MinT_frac_Kans_25ug_01_01_QE_03Feb17_Wally_16-09-27	26871	2	2	782.393	1563.77	1.69e-17	-0.364312	4.60266	5.43955	0.379363	8.60942	4.6e-145	473.3	K10112	bact	P	Abc transporter related protein	SRR3505673.12861.1										classified	4	4	1;131567;2;1783272;201174	1.00;1.00;1.00;1.00;0.57	Bacteria: 1.00	Actinobacteria: 0.57	not classified	not classified	not classified	not classified	not classified
SRR3505673.86242.1_3	R.AFLMDEPLSNLDAK.L	MinT_frac_Kans_25ug_01_01_QE_03Feb17_Wally_16-09-27	26871	2	2	782.393	1563.77	1.69e-17	-0.364312	4.60266	5.43955	0.379363	8.60942	8.8e-146	475.4	K10112	bact	P	Abc transporter related protein	SRR3505673.86242.1										classified	10	9	1;131567;2	1.00;1.00;0.97	Bacteria: 0.97	not classified	not classified	not classified	not classified	not classified	not classified
SRR3505673.10026.1_2	R.AFLMDEPLSNLDAK.L	MinT_frac_Kans_25ug_01_01_QE_03Feb17_Wally_16-09-27	26871	2	2	782.393	1563.77	1.69e-17	-0.364312	4.60266	5.43955	0.379363	8.60942	3.5e-150	489.8	K10112	bact	P	Abc transporter related protein	SRR3505673.10026.1										classified	5	5	1;131567;2;1783272;201174;1752188;1803481	1.00;1.00;1.00;1.00;1.00;0.85;0.85	Bacteria: 1.00	Actinobacteria: 1.00					Actinobacteria bacterium 13_1_20CM_4_69_9: 0.85
SRR3505673.75374.1_4	R.AFLMDEPLSNLDAK.L	MinT_frac_Kans_25ug_01_01_QE_03Feb17_Wally_16-09-27	26871	2	2	782.393	1563.77	1.69e-17	-0.364312	4.60266	5.43955	0.379363	8.60942	5.6e-156	516.5	K02010,K10112	bact	G	(ABC) transporter	SRR3505673.75374.1										classified	6	3	1;131567;2;1783272;201174;1497346;588673	1.00;1.00;1.00;0.65;0.65;0.65;0.65	Bacteria: 1.00	Actinobacteria: 0.65	Thermoleophilia: 0.65	Solirubrobacterales: 0.65	not classified	not classified	not classified
SRR3505673.42275.1_7	R.AFLMDEPLSNLDAK.L	MinT_frac_Kans_25ug_01_01_QE_03Feb17_Wally_16-09-27	26871	2	2	782.393	1563.77	1.69e-17	-0.364312	4.60266	5.43955	0.379363	8.60942	2.1e-146	477.7	K10112	bact	P	Abc transporter related protein	SRR3505673.42275.1										classified	7	7	1;131567;2;1783272;201174;84995;1154584;1154585;1154586;1799656	1.00;1.00;1.00;1.00;1.00;0.54;0.54;0.54;0.54;0.54	Bacteria: 1.00	Actinobacteria: 1.00	Rubrobacteria: 0.54	Gaiellales: 0.54	Gaiellaceae: 0.54	Gaiella: 0.54	Gaiella sp. SCGC AG-212-M14: 0.54
SRR3505673.19524.1_5	R.AFLMDEPLSNLDAK.L	MinT_frac_Kans_25ug_01_01_QE_03Feb17_Wally_16-09-27	26871	2	2	782.393	1563.77	1.69e-17	-0.364312	4.60266	5.43955	0.379363	8.60942	1.3e-135	441.9	K10112	bact	P	Abc transporter related protein	SRR3505673.19524.1										classified	7	7	1;131567;2;1783272;201174	1.00;1.00;1.00;1.00;0.83	Bacteria: 1.00	Actinobacteria: 0.83	not classified	not classified	not classified	not classified	not classified
SRR3505673.84348.1_2	R.AFLMDEPLSNLDAK.L	MinT_frac_Kans_25ug_01_01_QE_03Feb17_Wally_16-09-27	26871	2	2	782.393	1563.77	1.69e-17	-0.364312	4.60266	5.43955	0.379363	8.60942	1.2e-137	448.6	K10112	bact	P	Abc transporter related protein	SRR3505673.84348.1										classified	10	9	1;131567;2;1783272;201174	1.00;1.00;1.00;0.96;0.96	Bacteria: 1.00	Actinobacteria: 0.96	not classified	not classified	not classified	not classified	not classified
SRR3505673.92931.1_2	R.AFLMDEPLSNLDAK.L	MinT_frac_Kans_25ug_01_01_QE_03Feb17_Wally_16-09-27	26871	2	2	782.393	1563.77	1.69e-17	-0.364312	4.60266	5.43955	0.379363	8.60942	5.8e-123	407.4	K02010,K10112	bact	G	(ABC) transporter	SRR3505673.92931.1										classified	8	7	1;131567;2;1783272;201174	1.00;1.00;1.00;0.84;0.53	Bacteria: 1.00	Actinobacteria: 0.53	not classified	not classified	not classified	not classified	not classified
SRR3505673.62143.1_6	R.AFLMDEPLSNLDAK.L	MinT_frac_Kans_25ug_01_01_QE_03Feb17_Wally_16-09-27	26871	2	2	782.393	1563.77	1.69e-17	-0.364312	4.60266	5.43955	0.379363	8.60942	1.4e-154	504.5	K10112	bact	P	Abc transporter related protein	SRR3505673.62143.1										classified	7	6	1;131567;2;1783272;201174	1.00;1.00;1.00;0.57;0.53	Bacteria: 1.00	Actinobacteria: 0.53	not classified	not classified	not classified	not classified	not classified
SRR3505673.61373.1_5	R.DAENKDVLLFIDNIFR.F	MinT_frac_Kans_25ug_01_01_QE_03Feb17_Wally_16-09-27	36064	2	2	961.511	1922	2.04e-17	2.0157	6.98267	5.43955	0.379363	8.60942	5.2e-239	789.9	K02112	bact	C	Produces ATP from ADP in the presence of a proton gradient across the membrane. The catalytic sites are hosted primarily by the beta subunits (By similarity)	SRR3505673.61373.1										classified	9	9	1;131567;2;57723;458031;305072	1.00;1.00;1.00;1.00;0.58;0.58	Bacteria: 1.00	Acidobacteria: 1.00	not classified	not classified	not classified	not classified	not classified
SRR3505673.21633.1_3	R.DAENKDVLLFIDNIFR.F	MinT_frac_Kans_25ug_01_01_QE_03Feb17_Wally_16-09-27	36064	2	2	961.511	1922	2.04e-17	2.0157	6.98267	5.43955	0.379363	8.60942	2.6e-243	804.2	K02112	bact	C	Produces ATP from ADP in the presence of a proton gradient across the membrane. The catalytic sites are hosted primarily by the beta subunits (By similarity)	SRR3505673.21633.1										classified	5	5	1;131567;2;57723	1.00;1.00;1.00;0.67	Bacteria: 1.00	Acidobacteria: 0.67	not classified	not classified	not classified	not classified	not classified
SRR3505673.83014.1_7	R.DAENKDVLLFIDNIFR.F	MinT_frac_Kans_25ug_01_01_QE_03Feb17_Wally_16-09-27	36064	2	2	961.511	1922	2.04e-17	2.0157	6.98267	5.43955	0.379363	8.60942	6.8e-240	792.8	K02112	bact	C	Produces ATP from ADP in the presence of a proton gradient across the membrane. The catalytic sites are hosted primarily by the beta subunits (By similarity)	SRR3505673.83014.1										classified	10	10	1;131567;2;57723;458031;305072	1.00;1.00;1.00;1.00;0.57;0.54	Bacteria: 1.00	Acidobacteria: 1.00	not classified	not classified	not classified	not classified	not classified
SRR3505673.79142.1_4	R.DAENKDVLLFIDNIFR.F	MinT_frac_Kans_25ug_01_01_QE_03Feb17_Wally_16-09-27	36064	2	2	961.511	1922	2.04e-17	2.0157	6.98267	5.43955	0.379363	8.60942	4e-246	813.5	K02112	bact	C	Produces ATP from ADP in the presence of a proton gradient across the membrane. The catalytic sites are hosted primarily by the beta subunits (By similarity)	SRR3505673.79142.1										classified	7	6	1;131567;2;57723	1.00;1.00;1.00;1.00	Bacteria: 1.00	Acidobacteria: 1.00	not classified	not classified	not classified	not classified	not classified
SRR3505673.14141.1_6	R.DAENKDVLLFIDNIFR.F	MinT_frac_Kans_25ug_01_01_QE_03Feb17_Wally_16-09-27	36064	2	2	961.511	1922	2.04e-17	2.0157	6.98267	5.43955	0.379363	8.60942	2e-208	688.2	K02112	bact	C	Produces ATP from ADP in the presence of a proton gradient across the membrane. The catalytic sites are hosted primarily by the beta subunits (By similarity)	SRR3505673.14141.1										classified	6	6	1;131567;2;57723;458031;305072	1.00;1.00;1.00;1.00;0.61;0.61	Bacteria: 1.00	Acidobacteria: 1.00	not classified	not classified	not classified	not classified	not classified
SRR3505673.88663.1_1	R.FAVIQDPQGAAFGIIK.L	MinT_frac_Kans_25ug_01_01_QE_03Feb17_Wally_16-09-27	27585	2	2	837.97	1674.92	2.59e-17	2.31677	7.28374	5.43955	0.379363	8.60942	5.4e-76	249.5	K06996	bact	S	Glyoxalase Bleomycin resistance protein (Dioxygenase	SRR3505673.88663.1										classified	7	7	1;131567;2;57723	1.00;1.00;0.92;0.54	Bacteria: 0.92	Acidobacteria: 0.54	not classified	not classified	not classified	not classified	not classified
SRR3505673.6156.1_6	R.FLSQPNFVAEQFTGTPGK.Y	MinT_frac_Kans_25ug_01_01_QE_03Feb17_Wally_16-09-27	24071	2	2	984.501	1967.99	2.67e-17	-0.689232	4.27774	5.43955	0.379363	8.60942	1.2e-224	742.9	K02112	bact	C	Produces ATP from ADP in the presence of a proton gradient across the membrane. The catalytic sites are hosted primarily by the beta subunits (By similarity)	SRR3505673.6156.1										classified	6	6	1;131567;2	1.00;1.00;0.92	Bacteria: 0.92	not classified	not classified	not classified	not classified	not classified	not classified
SRR3505673.104605.1_6	R.FLSQPNFVAEQFTGTPGK.Y	MinT_frac_Kans_25ug_01_01_QE_03Feb17_Wally_16-09-27	24071	2	2	984.501	1967.99	2.67e-17	-0.689232	4.27774	5.43955	0.379363	8.60942	2.5e-189	625.1	K02112	bact	C	Produces ATP from ADP in the presence of a proton gradient across the membrane. The catalytic sites are hosted primarily by the beta subunits (By similarity)	SRR3505673.104605.1										classified	9	8	1;131567;2	1.00;1.00;1.00	Bacteria: 1.00	not classified	not classified	not classified	not classified	not classified	not classified
SRR3505673.72693.1_6	K.ELVPDRSQGVQLATIQELAR.Y	MinT_frac_Kans_25ug_01_01_QE_03Feb17_Wally_16-09-27	27061	2	3	742.081	2223.21	3.17e-17	2.3026	7.26957	5.43955	0.379363	8.60942	3.1e-184	606.5	K01253	bact	S	epoxide hydrolase	SRR3505673.72693.1										classified	9	9	1;131567;2;1783272	1.00;1.00;0.97;0.55	Bacteria: 0.97	not classified	not classified	not classified	not classified	not classified	not classified
SRR3505673.101786.1_8	K.ELVPDRSQGVQLATIQELAR.Y	MinT_frac_Kans_25ug_01_01_QE_03Feb17_Wally_16-09-27	27061	2	3	742.081	2223.21	3.17e-17	2.3026	7.26957	5.43955	0.379363	8.60942	4.1e-190	625.9	K01253	bact	S	epoxide hydrolase	SRR3505673.101786.1										classified	9	9	1;131567;2	1.00;1.00;1.00	Bacteria: 1.00	not classified	not classified	not classified	not classified	not classified	not classified
SRR3505673.12861.1_3	K.AFLM*DEPLSNLDAK.L	MinT_frac_Kans_25ug_01_01_QE_03Feb17_Wally_16-09-27	22628	2	2	790.392	1579.77	3.42e-17	1.59689	6.56386	5.43955	0.379363	8.60942	4.6e-145	473.3	K10112	bact	P	Abc transporter related protein	SRR3505673.12861.1										classified	4	4	1;131567;2;1783272;201174	1.00;1.00;1.00;1.00;0.57	Bacteria: 1.00	Actinobacteria: 0.57	not classified	not classified	not classified	not classified	not classified
SRR3505673.10026.1_2	K.AFLM*DEPLSNLDAK.L	MinT_frac_Kans_25ug_01_01_QE_03Feb17_Wally_16-09-27	22628	2	2	790.392	1579.77	3.42e-17	1.59689	6.56386	5.43955	0.379363	8.60942	3.5e-150	489.8	K10112	bact	P	Abc transporter related protein	SRR3505673.10026.1										classified	5	5	1;131567;2;1783272;201174;1752188;1803481	1.00;1.00;1.00;1.00;1.00;0.85;0.85	Bacteria: 1.00	Actinobacteria: 1.00					Actinobacteria bacterium 13_1_20CM_4_69_9: 0.85
SRR3505673.86242.1_3	K.AFLM*DEPLSNLDAK.L	MinT_frac_Kans_25ug_01_01_QE_03Feb17_Wally_16-09-27	22628	2	2	790.392	1579.77	3.42e-17	1.59689	6.56386	5.43955	0.379363	8.60942	8.8e-146	475.4	K10112	bact	P	Abc transporter related protein	SRR3505673.86242.1										classified	10	9	1;131567;2	1.00;1.00;0.97	Bacteria: 0.97	not classified	not classified	not classified	not classified	not classified	not classified
SRR3505673.62143.1_6	K.AFLM*DEPLSNLDAK.L	MinT_frac_Kans_25ug_01_01_QE_03Feb17_Wally_16-09-27	22628	2	2	790.392	1579.77	3.42e-17	1.59689	6.56386	5.43955	0.379363	8.60942	1.4e-154	504.5	K10112	bact	P	Abc transporter related protein	SRR3505673.62143.1										classified	7	6	1;131567;2;1783272;201174	1.00;1.00;1.00;0.57;0.53	Bacteria: 1.00	Actinobacteria: 0.53	not classified	not classified	not classified	not classified	not classified
SRR3505673.75374.1_4	K.AFLM*DEPLSNLDAK.L	MinT_frac_Kans_25ug_01_01_QE_03Feb17_Wally_16-09-27	22628	2	2	790.392	1579.77	3.42e-17	1.59689	6.56386	5.43955	0.379363	8.60942	5.6e-156	516.5	K02010,K10112	bact	G	(ABC) transporter	SRR3505673.75374.1										classified	6	3	1;131567;2;1783272;201174;1497346;588673	1.00;1.00;1.00;0.65;0.65;0.65;0.65	Bacteria: 1.00	Actinobacteria: 0.65	Thermoleophilia: 0.65	Solirubrobacterales: 0.65	not classified	not classified	not classified
SRR3505673.20452.1_7	K.AFLM*DEPLSNLDAK.L	MinT_frac_Kans_25ug_01_01_QE_03Feb17_Wally_16-09-27	22628	2	2	790.392	1579.77	3.42e-17	1.59689	6.56386	5.43955	0.379363	8.60942	3.3e-146	476.8	K10112	bact	P	Abc transporter related protein	SRR3505673.20452.1										classified	8	6	1;131567;2;1783272;201174	1.00;1.00;1.00;1.00;0.72	Bacteria: 1.00	Actinobacteria: 0.72	not classified	not classified	not classified	not classified	not classified
SRR3505673.92931.1_2	K.AFLM*DEPLSNLDAK.L	MinT_frac_Kans_25ug_01_01_QE_03Feb17_Wally_16-09-27	22628	2	2	790.392	1579.77	3.42e-17	1.59689	6.56386	5.43955	0.379363	8.60942	5.8e-123	407.4	K02010,K10112	bact	G	(ABC) transporter	SRR3505673.92931.1										classified	8	7	1;131567;2;1783272;201174	1.00;1.00;1.00;0.84;0.53	Bacteria: 1.00	Actinobacteria: 0.53	not classified	not classified	not classified	not classified	not classified
SRR3505673.84348.1_2	K.AFLM*DEPLSNLDAK.L	MinT_frac_Kans_25ug_01_01_QE_03Feb17_Wally_16-09-27	22628	2	2	790.392	1579.77	3.42e-17	1.59689	6.56386	5.43955	0.379363	8.60942	1.2e-137	448.6	K10112	bact	P	Abc transporter related protein	SRR3505673.84348.1										classified	10	9	1;131567;2;1783272;201174	1.00;1.00;1.00;0.96;0.96	Bacteria: 1.00	Actinobacteria: 0.96	not classified	not classified	not classified	not classified	not classified
SRR3505673.19524.1_5	K.AFLM*DEPLSNLDAK.L	MinT_frac_Kans_25ug_01_01_QE_03Feb17_Wally_16-09-27	22628	2	2	790.392	1579.77	3.42e-17	1.59689	6.56386	5.43955	0.379363	8.60942	1.3e-135	441.9	K10112	bact	P	Abc transporter related protein	SRR3505673.19524.1										classified	7	7	1;131567;2;1783272;201174	1.00;1.00;1.00;1.00;0.83	Bacteria: 1.00	Actinobacteria: 0.83	not classified	not classified	not classified	not classified	not classified
SRR3505673.12225.1_4	K.AFLM*DEPLSNLDAK.L	MinT_frac_Kans_25ug_01_01_QE_03Feb17_Wally_16-09-27	22628	2	2	790.392	1579.77	3.42e-17	1.59689	6.56386	5.43955	0.379363	8.60942	2.8e-164	536.6	K10112	bact	P	Abc transporter related protein	SRR3505673.12225.1										classified	10	8	1;131567;2	1.00;0.83;0.83	Bacteria: 0.83	not classified	not classified	not classified	not classified	not classified	not classified
SRR3505673.12006.1_5	K.AFLM*DEPLSNLDAK.L	MinT_frac_Kans_25ug_01_01_QE_03Feb17_Wally_16-09-27	22628	2	2	790.392	1579.77	3.42e-17	1.59689	6.56386	5.43955	0.379363	8.60942	4.2e-127	420.1	K02010,K02052,K10112	bact	G	(ABC) transporter	SRR3505673.12006.1										classified	5	5	1;131567;2;1783272;201174	1.00;1.00;1.00;1.00;1.00	Bacteria: 1.00	Actinobacteria: 1.00	not classified	not classified	not classified	not classified	not classified
SRR3505673.42275.1_7	K.AFLM*DEPLSNLDAK.L	MinT_frac_Kans_25ug_01_01_QE_03Feb17_Wally_16-09-27	22628	2	2	790.392	1579.77	3.42e-17	1.59689	6.56386	5.43955	0.379363	8.60942	2.1e-146	477.7	K10112	bact	P	Abc transporter related protein	SRR3505673.42275.1										classified	7	7	1;131567;2;1783272;201174;84995;1154584;1154585;1154586;1799656	1.00;1.00;1.00;1.00;1.00;0.54;0.54;0.54;0.54;0.54	Bacteria: 1.00	Actinobacteria: 1.00	Rubrobacteria: 0.54	Gaiellales: 0.54	Gaiellaceae: 0.54	Gaiella: 0.54	Gaiella sp. SCGC AG-212-M14: 0.54
SRR3505673.12225.1_4	R.AFLM*DEPLSNLDAK.L	MinT_frac_Kans_25ug_01_01_QE_03Feb17_Wally_16-09-27	22628	2	2	790.392	1579.77	3.42e-17	1.59689	6.56386	5.43955	0.379363	8.60942	2.8e-164	536.6	K10112	bact	P	Abc transporter related protein	SRR3505673.12225.1										classified	10	8	1;131567;2	1.00;0.83;0.83	Bacteria: 0.83	not classified	not classified	not classified	not classified	not classified	not classified
SRR3505673.12006.1_5	R.AFLM*DEPLSNLDAK.L	MinT_frac_Kans_25ug_01_01_QE_03Feb17_Wally_16-09-27	22628	2	2	790.392	1579.77	3.42e-17	1.59689	6.56386	5.43955	0.379363	8.60942	4.2e-127	420.1	K02010,K02052,K10112	bact	G	(ABC) transporter	SRR3505673.12006.1										classified	5	5	1;131567;2;1783272;201174	1.00;1.00;1.00;1.00;1.00	Bacteria: 1.00	Actinobacteria: 1.00	not classified	not classified	not classified	not classified	not classified
SRR3505673.20452.1_7	R.AFLM*DEPLSNLDAK.L	MinT_frac_Kans_25ug_01_01_QE_03Feb17_Wally_16-09-27	22628	2	2	790.392	1579.77	3.42e-17	1.59689	6.56386	5.43955	0.379363	8.60942	3.3e-146	476.8	K10112	bact	P	Abc transporter related protein	SRR3505673.20452.1										classified	8	6	1;131567;2;1783272;201174	1.00;1.00;1.00;1.00;0.72	Bacteria: 1.00	Actinobacteria: 0.72	not classified	not classified	not classified	not classified	not classified
SRR3505673.12861.1_3	R.AFLM*DEPLSNLDAK.L	MinT_frac_Kans_25ug_01_01_QE_03Feb17_Wally_16-09-27	22628	2	2	790.392	1579.77	3.42e-17	1.59689	6.56386	5.43955	0.379363	8.60942	4.6e-145	473.3	K10112	bact	P	Abc transporter related protein	SRR3505673.12861.1										classified	4	4	1;131567;2;1783272;201174	1.00;1.00;1.00;1.00;0.57	Bacteria: 1.00	Actinobacteria: 0.57	not classified	not classified	not classified	not classified	not classified
SRR3505673.86242.1_3	R.AFLM*DEPLSNLDAK.L	MinT_frac_Kans_25ug_01_01_QE_03Feb17_Wally_16-09-27	22628	2	2	790.392	1579.77	3.42e-17	1.59689	6.56386	5.43955	0.379363	8.60942	8.8e-146	475.4	K10112	bact	P	Abc transporter related protein	SRR3505673.86242.1										classified	10	9	1;131567;2	1.00;1.00;0.97	Bacteria: 0.97	not classified	not classified	not classified	not classified	not classified	not classified
SRR3505673.10026.1_2	R.AFLM*DEPLSNLDAK.L	MinT_frac_Kans_25ug_01_01_QE_03Feb17_Wally_16-09-27	22628	2	2	790.392	1579.77	3.42e-17	1.59689	6.56386	5.43955	0.379363	8.60942	3.5e-150	489.8	K10112	bact	P	Abc transporter related protein	SRR3505673.10026.1										classified	5	5	1;131567;2;1783272;201174;1752188;1803481	1.00;1.00;1.00;1.00;1.00;0.85;0.85	Bacteria: 1.00	Actinobacteria: 1.00					Actinobacteria bacterium 13_1_20CM_4_69_9: 0.85
SRR3505673.75374.1_4	R.AFLM*DEPLSNLDAK.L	MinT_frac_Kans_25ug_01_01_QE_03Feb17_Wally_16-09-27	22628	2	2	790.392	1579.77	3.42e-17	1.59689	6.56386	5.43955	0.379363	8.60942	5.6e-156	516.5	K02010,K10112	bact	G	(ABC) transporter	SRR3505673.75374.1										classified	6	3	1;131567;2;1783272;201174;1497346;588673	1.00;1.00;1.00;0.65;0.65;0.65;0.65	Bacteria: 1.00	Actinobacteria: 0.65	Thermoleophilia: 0.65	Solirubrobacterales: 0.65	not classified	not classified	not classified
SRR3505673.42275.1_7	R.AFLM*DEPLSNLDAK.L	MinT_frac_Kans_25ug_01_01_QE_03Feb17_Wally_16-09-27	22628	2	2	790.392	1579.77	3.42e-17	1.59689	6.56386	5.43955	0.379363	8.60942	2.1e-146	477.7	K10112	bact	P	Abc transporter related protein	SRR3505673.42275.1										classified	7	7	1;131567;2;1783272;201174;84995;1154584;1154585;1154586;1799656	1.00;1.00;1.00;1.00;1.00;0.54;0.54;0.54;0.54;0.54	Bacteria: 1.00	Actinobacteria: 1.00	Rubrobacteria: 0.54	Gaiellales: 0.54	Gaiellaceae: 0.54	Gaiella: 0.54	Gaiella sp. SCGC AG-212-M14: 0.54
SRR3505673.19524.1_5	R.AFLM*DEPLSNLDAK.L	MinT_frac_Kans_25ug_01_01_QE_03Feb17_Wally_16-09-27	22628	2	2	790.392	1579.77	3.42e-17	1.59689	6.56386	5.43955	0.379363	8.60942	1.3e-135	441.9	K10112	bact	P	Abc transporter related protein	SRR3505673.19524.1										classified	7	7	1;131567;2;1783272;201174	1.00;1.00;1.00;1.00;0.83	Bacteria: 1.00	Actinobacteria: 0.83	not classified	not classified	not classified	not classified	not classified
SRR3505673.84348.1_2	R.AFLM*DEPLSNLDAK.L	MinT_frac_Kans_25ug_01_01_QE_03Feb17_Wally_16-09-27	22628	2	2	790.392	1579.77	3.42e-17	1.59689	6.56386	5.43955	0.379363	8.60942	1.2e-137	448.6	K10112	bact	P	Abc transporter related protein	SRR3505673.84348.1										classified	10	9	1;131567;2;1783272;201174	1.00;1.00;1.00;0.96;0.96	Bacteria: 1.00	Actinobacteria: 0.96	not classified	not classified	not classified	not classified	not classified
SRR3505673.92931.1_2	R.AFLM*DEPLSNLDAK.L	MinT_frac_Kans_25ug_01_01_QE_03Feb17_Wally_16-09-27	22628	2	2	790.392	1579.77	3.42e-17	1.59689	6.56386	5.43955	0.379363	8.60942	5.8e-123	407.4	K02010,K10112	bact	G	(ABC) transporter	SRR3505673.92931.1										classified	8	7	1;131567;2;1783272;201174	1.00;1.00;1.00;0.84;0.53	Bacteria: 1.00	Actinobacteria: 0.53	not classified	not classified	not classified	not classified	not classified
SRR3505673.62143.1_6	R.AFLM*DEPLSNLDAK.L	MinT_frac_Kans_25ug_01_01_QE_03Feb17_Wally_16-09-27	22628	2	2	790.392	1579.77	3.42e-17	1.59689	6.56386	5.43955	0.379363	8.60942	1.4e-154	504.5	K10112	bact	P	Abc transporter related protein	SRR3505673.62143.1										classified	7	6	1;131567;2;1783272;201174	1.00;1.00;1.00;0.57;0.53	Bacteria: 1.00	Actinobacteria: 0.53	not classified	not classified	not classified	not classified	not classified
SRR3505673.17760.1_2	K.AAGM*TVTGFTAYDPK.Q	MinT_frac_Kans_25ug_01_01_QE_03Feb17_Wally_16-09-27	14754	2	2	773.369	1545.73	3.77e-17	-1.49443	3.47254	5.43955	0.379363	8.60942	1e-68	222.1	K01999	bact	E	extracellular ligand-binding receptor	SRR3505673.17760.1										classified	5	5	1;131567;2;1783272;201174	1.00;1.00;0.89;0.89;0.67	Bacteria: 0.89	Actinobacteria: 0.67	not classified	not classified	not classified	not classified	not classified
SRR3505673.25169.1_1	R.SVPIDLAAGSLYYIEGLSK.E	MinT_frac_Kans_25ug_01_01_QE_03Feb17_Wally_16-09-27	33944	2	3	666.029	1996.06	4.64e-17	-1.11806	3.84891	5.43955	0.379363	8.60942	4.8e-110	356.5	K01385	arch	M	Inherit from arCOG: adhesin-like protein	SRR3505673.25169.1										classified	1	1	1;131567;2;1783257;74201;326457;417295;2026799	1.00;1.00;1.00;1.00;1.00;1.00;1.00;1.00	Bacteria: 1.00	Verrucomicrobia: 1.00					Verrucomicrobia bacterium: 1.00
SRR3505673.47061.1_2	K.TTLDGVDQTEYLSGRSEK.S	MinT_frac_Kans_25ug_01_01_QE_03Feb17_Wally_16-09-27	13158	2	2	1000.49	1998.96	4.7e-17	-2.49396	2.47301	5.43955	0.379363	8.60942	0	1036.9	K01130	bact	P	Sulfatase	SRR3505673.47061.1										classified	13	6	1;131567;2;1224;28211	1.00;1.00;1.00;1.00;0.64	Bacteria: 1.00	Proteobacteria: 1.00	Alphaproteobacteria: 0.64	not classified	not classified	not classified	not classified
SRR3505673.80429.1_1	K.TTLDGVDQTEYLSGRSEK.S	MinT_frac_Kans_25ug_01_01_QE_03Feb17_Wally_16-09-27	13158	2	2	1000.49	1998.96	4.7e-17	-2.49396	2.47301	5.43955	0.379363	8.60942	2.8e-248	813	K01130	bact	P	Sulfatase	SRR3505673.80429.1										classified	8	8	1;131567;2;1224	1.00;0.83;0.83;0.68	Bacteria: 0.83	Proteobacteria: 0.68	not classified	not classified	not classified	not classified	not classified
SRR3505673.77359.1_7	K.TTLDGVDQTEYLSGRSEK.S	MinT_frac_Kans_25ug_01_01_QE_03Feb17_Wally_16-09-27	13158	2	2	1000.49	1998.96	4.7e-17	-2.49396	2.47301	5.43955	0.379363	8.60942	5.6e-114	370	K01130	bact	P	Sulfatase	SRR3505673.77359.1										classified	8	6	1;131567;2;1224;28211;356	1.00;1.00;1.00;0.96;0.75;0.75	Bacteria: 1.00	Proteobacteria: 0.96	Alphaproteobacteria: 0.75	Rhizobiales: 0.75	not classified	not classified	not classified
SRR3505673.77359.1_7	R.TTLDGVDQTEYLSGRSEK.S	MinT_frac_Kans_25ug_01_01_QE_03Feb17_Wally_16-09-27	13158	2	2	1000.49	1998.96	4.7e-17	-2.49396	2.47301	5.43955	0.379363	8.60942	5.6e-114	370	K01130	bact	P	Sulfatase	SRR3505673.77359.1										classified	8	6	1;131567;2;1224;28211;356	1.00;1.00;1.00;0.96;0.75;0.75	Bacteria: 1.00	Proteobacteria: 0.96	Alphaproteobacteria: 0.75	Rhizobiales: 0.75	not classified	not classified	not classified
SRR3505673.47061.1_2	R.TTLDGVDQTEYLSGRSEK.S	MinT_frac_Kans_25ug_01_01_QE_03Feb17_Wally_16-09-27	13158	2	2	1000.49	1998.96	4.7e-17	-2.49396	2.47301	5.43955	0.379363	8.60942	0	1036.9	K01130	bact	P	Sulfatase	SRR3505673.47061.1										classified	13	6	1;131567;2;1224;28211	1.00;1.00;1.00;1.00;0.64	Bacteria: 1.00	Proteobacteria: 1.00	Alphaproteobacteria: 0.64	not classified	not classified	not classified	not classified
SRR3505673.80429.1_1	R.TTLDGVDQTEYLSGRSEK.S	MinT_frac_Kans_25ug_01_01_QE_03Feb17_Wally_16-09-27	13158	2	2	1000.49	1998.96	4.7e-17	-2.49396	2.47301	5.43955	0.379363	8.60942	2.8e-248	813	K01130	bact	P	Sulfatase	SRR3505673.80429.1										classified	8	8	1;131567;2;1224	1.00;0.83;0.83;0.68	Bacteria: 0.83	Proteobacteria: 0.68	not classified	not classified	not classified	not classified	not classified
SRR3505673.67425.1_8	R.M*TQAPSASDVKDAVR.L	MinT_frac_Kans_25ug_01_01_QE_03Feb17_Wally_16-09-27	7621	2	2	796.394	1591.77	6.45e-17	-1.3649	3.60207	5.43955	0.379363	8.60942	1.7e-145	474.4	K01652,K06890	bact	E	thiamine pyrophosphate enzyme	SRR3505673.67425.1										classified	11	7	1;131567;2	1.00;1.00;0.67	Bacteria: 0.67	not classified	not classified	not classified	not classified	not classified	not classified
SRR3505673.102666.1_1	R.AVERPFLM*PVEDVFTISGR.G	MinT_frac_Kans_25ug_01_01_QE_03Feb17_Wally_16-09-27	32524	2	3	727.049	2179.12	6.96e-17	-0.0139422	4.95303	5.43955	0.379363	8.60942	4.4e-141	465.5	K02358	bact	J	This protein promotes the GTP-dependent binding of aminoacyl-tRNA to the A-site of ribosomes during protein biosynthesis (By similarity)	SRR3505673.102666.1										classified	6	6	1;131567;2;1802340	1.00;1.00;0.72;0.67	Bacteria: 0.72	not classified	not classified	not classified	not classified	not classified	not classified
SRR3505673.41976.1_6	R.AVERPFLM*PVEDVFTISGR.G	MinT_frac_Kans_25ug_01_01_QE_03Feb17_Wally_16-09-27	32524	2	3	727.049	2179.12	6.96e-17	-0.0139422	4.95303	5.43955	0.379363	8.60942	2.4e-151	499.5	K02358	bact	J	This protein promotes the GTP-dependent binding of aminoacyl-tRNA to the A-site of ribosomes during protein biosynthesis (By similarity)	SRR3505673.41976.1										classified	6	5	1;131567;2;1802340;1802339;93171	1.00;1.00;0.71;0.59;0.59;0.59	Bacteria: 0.71	Candidatus Tectomicrobia: 0.59				Candidatus Entotheonella: 0.59	not classified
SRR3505673.79939.1_4	K.NMITGAAQMDGAILVVSATDGPMPQTR.E	MinT_frac_Kans_25ug_01_01_QE_03Feb17_Wally_16-09-27	37999	2	3	916.119	2745.34	8.73e-17	-4.34416	0.62281	5.43955	0.379363	8.60942
SRR3505673.31062.1_2	K.NMITGAAQMDGAILVVSATDGPMPQTR.E	MinT_frac_Kans_25ug_01_01_QE_03Feb17_Wally_16-09-27	37999	2	3	916.119	2745.34	8.73e-17	-4.34416	0.62281	5.43955	0.379363	8.60942	2.5e-209	691.9	K02358	bact	J	This protein promotes the GTP-dependent binding of aminoacyl-tRNA to the A-site of ribosomes during protein biosynthesis (By similarity)	SRR3505673.31062.1										classified	18	18	1;131567;2;57723	1.00;1.00;1.00;0.90	Bacteria: 1.00	Acidobacteria: 0.90	not classified	not classified	not classified	not classified	not classified
SRR3505673.91880.1_6	K.NMITGAAQMDGAILVVSATDGPMPQTR.E	MinT_frac_Kans_25ug_01_01_QE_03Feb17_Wally_16-09-27	37999	2	3	916.119	2745.34	8.73e-17	-4.34416	0.62281	5.43955	0.379363	8.60942	2e-137	454.2	K02358	bact	J	This protein promotes the GTP-dependent binding of aminoacyl-tRNA to the A-site of ribosomes during protein biosynthesis (By similarity)	SRR3505673.91880.1										classified	6	5	1;131567;2;57723;458031;305072	1.00;1.00;1.00;1.00;0.80;0.80	Bacteria: 1.00	Acidobacteria: 1.00	not classified	not classified	not classified	not classified	not classified
SRR3505673.42202.1_4	K.NMITGAAQMDGAILVVSATDGPMPQTR.E	MinT_frac_Kans_25ug_01_01_QE_03Feb17_Wally_16-09-27	37999	2	3	916.119	2745.34	8.73e-17	-4.34416	0.62281	5.43955	0.379363	8.60942	3e-207	685.1	K02358	bact	J	This protein promotes the GTP-dependent binding of aminoacyl-tRNA to the A-site of ribosomes during protein biosynthesis (By similarity)	SRR3505673.42202.1										classified	6	6	1;131567;2;57723	1.00;1.00;0.95;0.90	Bacteria: 0.95	Acidobacteria: 0.90	not classified	not classified	not classified	not classified	not classified
SRR3505673.30469.1_3	K.NMITGAAQMDGAILVVSATDGPMPQTR.E	MinT_frac_Kans_25ug_01_01_QE_03Feb17_Wally_16-09-27	37999	2	3	916.119	2745.34	8.73e-17	-4.34416	0.62281	5.43955	0.379363	8.60942	5e-208	687.7	K02358	bact	J	This protein promotes the GTP-dependent binding of aminoacyl-tRNA to the A-site of ribosomes during protein biosynthesis (By similarity)	SRR3505673.30469.1										classified	12	12	1;131567;2;57723	1.00;1.00;1.00;0.93	Bacteria: 1.00	Acidobacteria: 0.93	not classified	not classified	not classified	not classified	not classified
SRR3505673.63581.1_4	K.NMITGAAQMDGAILVVSATDGPMPQTR.E	MinT_frac_Kans_25ug_01_01_QE_03Feb17_Wally_16-09-27	37999	2	3	916.119	2745.34	8.73e-17	-4.34416	0.62281	5.43955	0.379363	8.60942	4.4e-209	691	K02358	bact	J	This protein promotes the GTP-dependent binding of aminoacyl-tRNA to the A-site of ribosomes during protein biosynthesis (By similarity)	SRR3505673.63581.1										classified	10	10	1;131567;2;57723	1.00;1.00;1.00;0.94	Bacteria: 1.00	Acidobacteria: 0.94	not classified	not classified	not classified	not classified	not classified
SRR3505673.99081.1_7	K.NMITGAAQMDGAILVVSATDGPMPQTR.E	MinT_frac_Kans_25ug_01_01_QE_03Feb17_Wally_16-09-27	37999	2	3	916.119	2745.34	8.73e-17	-4.34416	0.62281	5.43955	0.379363	8.60942	6.4e-206	680.7	K02358	bact	J	This protein promotes the GTP-dependent binding of aminoacyl-tRNA to the A-site of ribosomes during protein biosynthesis (By similarity)	SRR3505673.99081.1										classified	9	9	1;131567;2;57723;458031	1.00;1.00;1.00;0.88;0.63	Bacteria: 1.00	Acidobacteria: 0.88	not classified	not classified	not classified	not classified	not classified
SRR3505673.104436.1_2	K.NMITGAAQMDGAILVVSATDGPMPQTR.E	MinT_frac_Kans_25ug_01_01_QE_03Feb17_Wally_16-09-27	37999	2	3	916.119	2745.34	8.73e-17	-4.34416	0.62281	5.43955	0.379363	8.60942	4.3e-213	704.3	K02358	bact	J	This protein promotes the GTP-dependent binding of aminoacyl-tRNA to the A-site of ribosomes during protein biosynthesis (By similarity)	SRR3505673.104436.1										classified	7	4	1;131567;2;1224;28211;356	1.00;1.00;1.00;1.00;1.00;0.51	Bacteria: 1.00	Proteobacteria: 1.00	Alphaproteobacteria: 1.00	Rhizobiales: 0.51	not classified	not classified	not classified
SRR3505673.32809.1_2	K.NMITGAAQMDGAILVVSATDGPMPQTR.E	MinT_frac_Kans_25ug_01_01_QE_03Feb17_Wally_16-09-27	37999	2	3	916.119	2745.34	8.73e-17	-4.34416	0.62281	5.43955	0.379363	8.60942	2.9e-208	688.4	K02358	bact	J	This protein promotes the GTP-dependent binding of aminoacyl-tRNA to the A-site of ribosomes during protein biosynthesis (By similarity)	SRR3505673.32809.1										classified	10	9	1;131567;2	1.00;1.00;1.00	Bacteria: 1.00	not classified	not classified	not classified	not classified	not classified	not classified
SRR3505673.72693.1_6	K.ELVPDRSQGVQLATIQELAR.Y	MinT_frac_Kans_25ug_01_01_QE_03Feb17_Wally_16-09-27	27379	2	3	742.082	2223.21	9.05e-17	3.45461	8.42158	5.43955	0.379363	8.60942	3.1e-184	606.5	K01253	bact	S	epoxide hydrolase	SRR3505673.72693.1										classified	9	9	1;131567;2;1783272	1.00;1.00;0.97;0.55	Bacteria: 0.97	not classified	not classified	not classified	not classified	not classified	not classified
SRR3505673.101786.1_8	K.ELVPDRSQGVQLATIQELAR.Y	MinT_frac_Kans_25ug_01_01_QE_03Feb17_Wally_16-09-27	27379	2	3	742.082	2223.21	9.05e-17	3.45461	8.42158	5.43955	0.379363	8.60942	4.1e-190	625.9	K01253	bact	S	epoxide hydrolase	SRR3505673.101786.1										classified	9	9	1;131567;2	1.00;1.00;1.00	Bacteria: 1.00	not classified	not classified	not classified	not classified	not classified	not classified
SRR3505673.87979.1_3	R.AFLGPADANNYVR.V	MinT_frac_Kans_25ug_01_01_QE_03Feb17_Wally_16-09-27	16966	2	2	704.356	1407.7	9.84e-17	-2.71396	2.25301	5.43955	0.379363	8.60942	1.2e-134	442.8	K02035	bact	S	Extracellular solute-binding protein, family 5	SRR3505673.87979.1										classified	10	10	1;131567;2;2323;1783234;1752708	1.00;1.00;1.00;1.00;1.00;0.86	Bacteria: 1.00	Candidatus Rokubacteria: 0.86	not classified	not classified	not classified	not classified	not classified
SRR3505673.1276.1_12	K.GYVLEVSGFADSR.G	MinT_frac_Kans_25ug_01_01_QE_03Feb17_Wally_16-09-27	22512	2	2	700.351	1399.69	9.93e-17	1.65643	6.6234	5.43955	0.379363	8.60942	7.1e-34	106.3		bact	M	ompA MotB domain-containing protein	SRR3505673.1276.1										classified	12	10	1;131567;2;57723	1.00;1.00;1.00;1.00	Bacteria: 1.00	Acidobacteria: 1.00	not classified	not classified	not classified	not classified	not classified
SRR3505673.88114.1_1	K.GYVLEVSGFADSR.G	MinT_frac_Kans_25ug_01_01_QE_03Feb17_Wally_16-09-27	22512	2	2	700.351	1399.69	9.93e-17	1.65643	6.6234	5.43955	0.379363	8.60942	4.4e-37	117.2		bact	M	ompA MotB domain-containing protein	SRR3505673.88114.1										classified	5	5	1;131567;2;57723	1.00;1.00;1.00;1.00	Bacteria: 1.00	Acidobacteria: 1.00	not classified	not classified	not classified	not classified	not classified
SRR3505673.916.1_6	K.GYVLEVSGFADSR.G	MinT_frac_Kans_25ug_01_01_QE_03Feb17_Wally_16-09-27	22512	2	2	700.351	1399.69	9.93e-17	1.65643	6.6234	5.43955	0.379363	8.60942	9.6e-45	142.5		bact	M	ompA MotB domain-containing protein	SRR3505673.916.1										classified	11	11	1;131567;2;57723	1.00;1.00;1.00;0.92	Bacteria: 1.00	Acidobacteria: 0.92	not classified	not classified	not classified	not classified	not classified
SRR3505673.17496.1_7	K.GYVLEVSGFADSR.G	MinT_frac_Kans_25ug_01_01_QE_03Feb17_Wally_16-09-27	22512	2	2	700.351	1399.69	9.93e-17	1.65643	6.6234	5.43955	0.379363	8.60942	1.9e-44	141.6		bact	M	ompA MotB domain-containing protein	SRR3505673.17496.1										classified	10	10	1;131567;2;57723	1.00;1.00;1.00;0.95	Bacteria: 1.00	Acidobacteria: 0.95	not classified	not classified	not classified	not classified	not classified
SRR3505673.83100.1_8	R.FDNNAIVIIDKDLNPR.G	MinT_frac_Kans_25ug_01_01_QE_03Feb17_Wally_16-09-27	29707	2	3	619.671	1856.99	1.04e-16	1.9278	6.89477	5.43955	0.379363	8.60942	1.9e-62	205.1	K02874	bact	J	Binds to 23S rRNA. Forms part of two intersubunit bridges in the 70S ribosome (By similarity)	SRR3505673.83100.1										classified	16	16	1;131567;2;1783257;74201;326457;417295	1.00;1.00;1.00;0.98;0.98;0.63;0.63	Bacteria: 1.00	Verrucomicrobia: 0.98	not classified	not classified	not classified	not classified	not classified
SRR3505673.36254.1_14	R.FDNNAIVIIDKDLNPR.G	MinT_frac_Kans_25ug_01_01_QE_03Feb17_Wally_16-09-27	29707	2	3	619.671	1856.99	1.04e-16	1.9278	6.89477	5.43955	0.379363	8.60942	9.6e-64	209.1	K02874	bact	J	Binds to 23S rRNA. Forms part of two intersubunit bridges in the 70S ribosome (By similarity)	SRR3505673.36254.1										classified	15	15	1;131567;2;1783257;74201;326457;417295	1.00;1.00;1.00;1.00;1.00;0.76;0.76	Bacteria: 1.00	Verrucomicrobia: 1.00	not classified	not classified	not classified	not classified	not classified
SRR3505673.71039.1_11	R.FDNNAIVIIDKDLNPR.G	MinT_frac_Kans_25ug_01_01_QE_03Feb17_Wally_16-09-27	29707	2	3	619.671	1856.99	1.04e-16	1.9278	6.89477	5.43955	0.379363	8.60942	3.3e-63	207.3	K02874	bact	J	Binds to 23S rRNA. Forms part of two intersubunit bridges in the 70S ribosome (By similarity)	SRR3505673.71039.1										classified	16	16	1;131567;2;1783257;74201;326457;417295	1.00;1.00;1.00;1.00;1.00;0.69;0.69	Bacteria: 1.00	Verrucomicrobia: 1.00	not classified	not classified	not classified	not classified	not classified
SRR3505673.5255.1_14	R.FDNNAIVIIDKDLNPR.G	MinT_frac_Kans_25ug_01_01_QE_03Feb17_Wally_16-09-27	29707	2	3	619.671	1856.99	1.04e-16	1.9278	6.89477	5.43955	0.379363	8.60942	2.3e-59	194.7	K02874	bact	J	Binds to 23S rRNA. Forms part of two intersubunit bridges in the 70S ribosome (By similarity)	SRR3505673.5255.1										classified	21	21	1;131567;2;1783257;74201;326457;417295	1.00;1.00;1.00;1.00;0.96;0.61;0.61	Bacteria: 1.00	Verrucomicrobia: 0.96	not classified	not classified	not classified	not classified	not classified
SRR3505673.71323.1_14	R.FDNNAIVIIDKDLNPR.G	MinT_frac_Kans_25ug_01_01_QE_03Feb17_Wally_16-09-27	29707	2	3	619.671	1856.99	1.04e-16	1.9278	6.89477	5.43955	0.379363	8.60942	7.9e-63	206.2	K02874	bact	J	Binds to 23S rRNA. Forms part of two intersubunit bridges in the 70S ribosome (By similarity)	SRR3505673.71323.1										classified	16	16	1;131567;2;1783257;74201	1.00;1.00;1.00;1.00;0.96	Bacteria: 1.00	Verrucomicrobia: 0.96	not classified	not classified	not classified	not classified	not classified
SRR3505673.29924.1_13	R.FDNNAIVIIDKDLNPR.G	MinT_frac_Kans_25ug_01_01_QE_03Feb17_Wally_16-09-27	29707	2	3	619.671	1856.99	1.04e-16	1.9278	6.89477	5.43955	0.379363	8.60942	2.5e-63	207.7	K02874	bact	J	Binds to 23S rRNA. Forms part of two intersubunit bridges in the 70S ribosome (By similarity)	SRR3505673.29924.1										classified	17	17	1;131567;2;1783257;74201;326457;417295	1.00;1.00;1.00;1.00;0.97;0.66;0.66	Bacteria: 1.00	Verrucomicrobia: 0.97	not classified	not classified	not classified	not classified	not classified
SRR3505673.59104.1_4	R.FDNNAIVIIDKDLNPR.G	MinT_frac_Kans_25ug_01_01_QE_03Feb17_Wally_16-09-27	29707	2	3	619.671	1856.99	1.04e-16	1.9278	6.89477	5.43955	0.379363	8.60942	9.9e-64	209	K02874	bact	J	Binds to 23S rRNA. Forms part of two intersubunit bridges in the 70S ribosome (By similarity)	SRR3505673.59104.1										classified	15	15	1;131567;2;1783257;74201;326457;417295	1.00;1.00;1.00;1.00;1.00;0.89;0.89	Bacteria: 1.00	Verrucomicrobia: 1.00	not classified	not classified	not classified	not classified	not classified
SRR3505673.49452.1_11	R.FDNNAIVIIDKDLNPR.G	MinT_frac_Kans_25ug_01_01_QE_03Feb17_Wally_16-09-27	29707	2	3	619.671	1856.99	1.04e-16	1.9278	6.89477	5.43955	0.379363	8.60942	2.6e-60	198	K02874	bact	J	Binds to 23S rRNA. Forms part of two intersubunit bridges in the 70S ribosome (By similarity)	SRR3505673.49452.1										classified	15	14	1;131567;2;1783257;74201	1.00;1.00;1.00;0.94;0.94	Bacteria: 1.00	Verrucomicrobia: 0.94	not classified	not classified	not classified	not classified	not classified
SRR3505673.37880.1_11	R.FDNNAIVIIDKDLNPR.G	MinT_frac_Kans_25ug_01_01_QE_03Feb17_Wally_16-09-27	29707	2	3	619.671	1856.99	1.04e-16	1.9278	6.89477	5.43955	0.379363	8.60942	1.5e-63	208.4	K02874	bact	J	Binds to 23S rRNA. Forms part of two intersubunit bridges in the 70S ribosome (By similarity)	SRR3505673.37880.1										classified	18	18	1;131567;2;1783257;74201;326457;417295	1.00;1.00;0.98;0.98;0.98;0.58;0.58	Bacteria: 0.98	Verrucomicrobia: 0.98	not classified	not classified	not classified	not classified	not classified
SRR3505673.1660.1_7	R.FDNNAIVIIDKDLNPR.G	MinT_frac_Kans_25ug_01_01_QE_03Feb17_Wally_16-09-27	29707	2	3	619.671	1856.99	1.04e-16	1.9278	6.89477	5.43955	0.379363	8.60942	1.4e-67	221.5	K02874	bact	J	Binds to 23S rRNA. Forms part of two intersubunit bridges in the 70S ribosome (By similarity)	SRR3505673.1660.1										classified	20	20	1;131567;2;1783257;74201	1.00;1.00;1.00;0.99;0.99	Bacteria: 1.00	Verrucomicrobia: 0.99	not classified	not classified	not classified	not classified	not classified
SRR3505673.66663.1_9	R.FDNNAIVIIDKDLNPR.G	MinT_frac_Kans_25ug_01_01_QE_03Feb17_Wally_16-09-27	29707	2	3	619.671	1856.99	1.04e-16	1.9278	6.89477	5.43955	0.379363	8.60942	7e-62	203	K02874	bact	J	Binds to 23S rRNA. Forms part of two intersubunit bridges in the 70S ribosome (By similarity)	SRR3505673.66663.1										classified	17	16	1;131567;2;1783257;74201;326457;417295	1.00;1.00;1.00;1.00;1.00;0.71;0.71	Bacteria: 1.00	Verrucomicrobia: 1.00	not classified	not classified	not classified	not classified	not classified
SRR3505673.925.1_5	R.FDNNAIVIIDKDLNPR.G	MinT_frac_Kans_25ug_01_01_QE_03Feb17_Wally_16-09-27	29707	2	3	619.671	1856.99	1.04e-16	1.9278	6.89477	5.43955	0.379363	8.60942	4.5e-63	206.9	K02874	bact	J	Binds to 23S rRNA. Forms part of two intersubunit bridges in the 70S ribosome (By similarity)	SRR3505673.925.1										classified	19	19	1;131567;2;1783257;74201;326457;417295	1.00;1.00;1.00;0.90;0.90;0.68;0.68	Bacteria: 1.00	Verrucomicrobia: 0.90	not classified	not classified	not classified	not classified	not classified
SRR3505673.96320.1_4	R.LLVTPFPQQQFNQTEDR.R	MinT_frac_Kans_25ug_01_01_QE_03Feb17_Wally_16-09-27	23407	2	2	1031.03	2061.04	1.07e-16	2.84724	7.81421	5.43955	0.379363	8.60942	2.9e-254	835.5	K00428	bact	P	cytochrome C	SRR3505673.96320.1										classified	13	9	1;131567;2	1.00;1.00;0.62	Bacteria: 0.62	not classified	not classified	not classified	not classified	not classified	not classified
SRR3505673.6914.1_2	K.VVGIGGGGVNAVNR.M	MinT_frac_Kans_25ug_01_01_QE_03Feb17_Wally_16-09-27	10716	2	2	634.862	1268.71	1.08e-16	2.43581	7.40278	5.43955	0.379363	8.60942	6.1e-153	506.1	K03531	bact	D	Essential cell division protein that forms a contractile ring structure (Z ring) at the future cell division site. The regulation of the ring assembly controls the timing and the location of cell division. One of the functions of the FtsZ ring is to recruit other cell division proteins to the septum to produce a new cell wall between the dividing cells. Binds GTP and shows GTPase activity (By sim…	SRR3505673.6914.1										classified	6	6	1;131567;2;1783272;201174	1.00;1.00;1.00;0.57;0.57	Bacteria: 1.00	Actinobacteria: 0.57	not classified	not classified	not classified	not classified	not classified
SRR3505673.1276.1_12	K.GYVLEVSGFADSR.G	MinT_frac_Kans_25ug_01_01_QE_03Feb17_Wally_16-09-27	22853	2	2	700.349	1399.69	1.23e-16	-0.696622	4.27035	5.43955	0.379363	8.60942	7.1e-34	106.3		bact	M	ompA MotB domain-containing protein	SRR3505673.1276.1										classified	12	10	1;131567;2;57723	1.00;1.00;1.00;1.00	Bacteria: 1.00	Acidobacteria: 1.00	not classified	not classified	not classified	not classified	not classified
SRR3505673.88114.1_1	K.GYVLEVSGFADSR.G	MinT_frac_Kans_25ug_01_01_QE_03Feb17_Wally_16-09-27	22853	2	2	700.349	1399.69	1.23e-16	-0.696622	4.27035	5.43955	0.379363	8.60942	4.4e-37	117.2		bact	M	ompA MotB domain-containing protein	SRR3505673.88114.1										classified	5	5	1;131567;2;57723	1.00;1.00;1.00;1.00	Bacteria: 1.00	Acidobacteria: 1.00	not classified	not classified	not classified	not classified	not classified
SRR3505673.916.1_6	K.GYVLEVSGFADSR.G	MinT_frac_Kans_25ug_01_01_QE_03Feb17_Wally_16-09-27	22853	2	2	700.349	1399.69	1.23e-16	-0.696622	4.27035	5.43955	0.379363	8.60942	9.6e-45	142.5		bact	M	ompA MotB domain-containing protein	SRR3505673.916.1										classified	11	11	1;131567;2;57723	1.00;1.00;1.00;0.92	Bacteria: 1.00	Acidobacteria: 0.92	not classified	not classified	not classified	not classified	not classified
SRR3505673.17496.1_7	K.GYVLEVSGFADSR.G	MinT_frac_Kans_25ug_01_01_QE_03Feb17_Wally_16-09-27	22853	2	2	700.349	1399.69	1.23e-16	-0.696622	4.27035	5.43955	0.379363	8.60942	1.9e-44	141.6		bact	M	ompA MotB domain-containing protein	SRR3505673.17496.1										classified	10	10	1;131567;2;57723	1.00;1.00;1.00;0.95	Bacteria: 1.00	Acidobacteria: 0.95	not classified	not classified	not classified	not classified	not classified
SRR3505673.58094.1_11	K.AHYDGIVAFSQTDFTEDLKK.F	MinT_frac_Kans_25ug_01_01_QE_03Feb17_Wally_16-09-27	30805	2	4	572.285	2285.11	1.47e-16	-2.37861	2.58836	5.43955	0.379363	8.60942	1.1e-161	529.3	K00433	bact	S	Alpha beta hydrolase fold protein	SRR3505673.58094.1										classified	11	10	1;131567;2;1783257;74201;326457;417295	1.00;1.00;1.00;0.85;0.85;0.85;0.85	Bacteria: 1.00	Verrucomicrobia: 0.85	not classified	not classified	not classified	not classified	not classified
SRR3505673.64627.1_2	K.AHYDGIVAFSQTDFTEDLKK.F	MinT_frac_Kans_25ug_01_01_QE_03Feb17_Wally_16-09-27	30805	2	4	572.285	2285.11	1.47e-16	-2.37861	2.58836	5.43955	0.379363	8.60942	2.5e-166	544.4	K00433	bact	S	Alpha beta hydrolase fold protein	SRR3505673.64627.1										classified	14	12	1;131567;2;1224;28211	1.00;1.00;0.85;0.64;0.51	Bacteria: 0.85	Proteobacteria: 0.64	Alphaproteobacteria: 0.51	not classified	not classified	not classified	not classified
SRR3505673.56176.1_3	K.AHYDGIVAFSQTDFTEDLKK.F	MinT_frac_Kans_25ug_01_01_QE_03Feb17_Wally_16-09-27	30805	2	4	572.285	2285.11	1.47e-16	-2.37861	2.58836	5.43955	0.379363	8.60942	2.1e-166	544.8	K00433	bact	S	Alpha beta hydrolase fold protein	SRR3505673.56176.1										classified	9	8	1;131567;2;1224	1.00;1.00;1.00;0.71	Bacteria: 1.00	Proteobacteria: 0.71	not classified	not classified	not classified	not classified	not classified
SRR3505673.103934.1_10	K.AHYDGIVAFSQTDFTEDLKK.F	MinT_frac_Kans_25ug_01_01_QE_03Feb17_Wally_16-09-27	30805	2	4	572.285	2285.11	1.47e-16	-2.37861	2.58836	5.43955	0.379363	8.60942	8.3e-172	562.5	K00433	bact	S	Alpha beta hydrolase fold protein	SRR3505673.103934.1										classified	13	9	1;131567;2;1783272;201174;1760	1.00;1.00;0.95;0.70;0.70;0.70	Bacteria: 0.95	Actinobacteria: 0.70	Actinobacteria: 0.70	not classified	not classified	not classified	not classified
SRR3505673.67046.1_10	K.AHYDGIVAFSQTDFTEDLKK.F	MinT_frac_Kans_25ug_01_01_QE_03Feb17_Wally_16-09-27	30805	2	4	572.285	2285.11	1.47e-16	-2.37861	2.58836	5.43955	0.379363	8.60942	8e-172	562.3	K00433	bact	S	Alpha beta hydrolase fold protein	SRR3505673.67046.1										classified	11	9	1;131567;2;1224;28211	1.00;1.00;1.00;0.56;0.56	Bacteria: 1.00	Proteobacteria: 0.56	Alphaproteobacteria: 0.56	not classified	not classified	not classified	not classified
SRR3505673.53563.1_6	K.AHYDGIVAFSQTDFTEDLKK.F	MinT_frac_Kans_25ug_01_01_QE_03Feb17_Wally_16-09-27	30805	2	4	572.285	2285.11	1.47e-16	-2.37861	2.58836	5.43955	0.379363	8.60942	4.7e-159	520.8	K00433	bact	S	Alpha beta hydrolase fold protein	SRR3505673.53563.1										classified	7	6	1;131567;2	1.00;1.00;1.00	Bacteria: 1.00	not classified	not classified	not classified	not classified	not classified	not classified
SRR3505673.4546.1_8	K.AHYDGIVAFSQTDFTEDLKK.F	MinT_frac_Kans_25ug_01_01_QE_03Feb17_Wally_16-09-27	30805	2	4	572.285	2285.11	1.47e-16	-2.37861	2.58836	5.43955	0.379363	8.60942	1.9e-161	528.6	K00433	bact	S	Alpha beta hydrolase fold protein	SRR3505673.4546.1										classified	12	12	1;131567;2;1783257;74201;326457;417295;2026799	1.00;1.00;1.00;0.75;0.75;0.62;0.62;0.59	Bacteria: 1.00	Verrucomicrobia: 0.75					Verrucomicrobia bacterium: 0.59
SRR3505673.44281.1_11	K.AHYDGIVAFSQTDFTEDLKK.F	MinT_frac_Kans_25ug_01_01_QE_03Feb17_Wally_16-09-27	30805	2	4	572.285	2285.11	1.47e-16	-2.37861	2.58836	5.43955	0.379363	8.60942	9.8e-180	588.5	K00433	bact	S	Alpha beta hydrolase fold protein	SRR3505673.44281.1										classified	12	12	1;131567;2;1224;28211;356	1.00;1.00;1.00;0.87;0.67;0.67	Bacteria: 1.00	Proteobacteria: 0.87	Alphaproteobacteria: 0.67	Rhizobiales: 0.67	not classified	not classified	not classified
SRR3505673.37266.1_4	K.AHYDGIVAFSQTDFTEDLKK.F	MinT_frac_Kans_25ug_01_01_QE_03Feb17_Wally_16-09-27	30805	2	4	572.285	2285.11	1.47e-16	-2.37861	2.58836	5.43955	0.379363	8.60942	1.3e-37	122.3	K00433	bact	S	Alpha beta hydrolase fold protein	SRR3505673.37266.1										classified	12	8	1;131567;2;1224;28211;356	1.00;1.00;0.91;0.59;0.59;0.59	Bacteria: 0.91	Proteobacteria: 0.59	Alphaproteobacteria: 0.59	Rhizobiales: 0.59	not classified	not classified	not classified
SRR3505673.36881.1_5	K.AHYDGIVAFSQTDFTEDLKK.F	MinT_frac_Kans_25ug_01_01_QE_03Feb17_Wally_16-09-27	30805	2	4	572.285	2285.11	1.47e-16	-2.37861	2.58836	5.43955	0.379363	8.60942	4.2e-163	534	K00433	bact	S	Alpha beta hydrolase fold protein	SRR3505673.36881.1										classified	7	7	1;131567;2;1783257;74201;326457;417295	1.00;1.00;1.00;0.90;0.90;0.90;0.90	Bacteria: 1.00	Verrucomicrobia: 0.90	not classified	not classified	not classified	not classified	not classified
SRR3505673.24138.1_1	K.AHYDGIVAFSQTDFTEDLKK.F	MinT_frac_Kans_25ug_01_01_QE_03Feb17_Wally_16-09-27	30805	2	4	572.285	2285.11	1.47e-16	-2.37861	2.58836	5.43955	0.379363	8.60942	6.6e-166	543	K00433	bact	S	Alpha beta hydrolase fold protein	SRR3505673.24138.1										classified	12	11	1;131567;2;1224;28211	1.00;1.00;1.00;0.83;0.77	Bacteria: 1.00	Proteobacteria: 0.83	Alphaproteobacteria: 0.77	not classified	not classified	not classified	not classified
SRR3505673.69701.1_3	K.AHYDGIVAFSQTDFTEDLKK.F	MinT_frac_Kans_25ug_01_01_QE_03Feb17_Wally_16-09-27	30805	2	4	572.285	2285.11	1.47e-16	-2.37861	2.58836	5.43955	0.379363	8.60942	2.2e-162	531.8	K00433	bact	S	Alpha beta hydrolase fold protein	SRR3505673.69701.1										classified	11	10	1;131567;2;1783257;74201;326457;417295	1.00;1.00;1.00;0.50;0.50;0.50;0.50	Bacteria: 1.00	Verrucomicrobia: 0.50	not classified	not classified	not classified	not classified	not classified
SRR3505673.5722.1_2	K.AHYDGIVAFSQTDFTEDLKK.F	MinT_frac_Kans_25ug_01_01_QE_03Feb17_Wally_16-09-27	30805	2	4	572.285	2285.11	1.47e-16	-2.37861	2.58836	5.43955	0.379363	8.60942	1.3e-158	519.3	K00433	bact	S	Alpha beta hydrolase fold protein	SRR3505673.5722.1										classified	10	10	1;131567;2	1.00;1.00;0.94	Bacteria: 0.94	not classified	not classified	not classified	not classified	not classified	not classified
SRR3505673.44616.1_3	K.AHYDGIVAFSQTDFTEDLKK.F	MinT_frac_Kans_25ug_01_01_QE_03Feb17_Wally_16-09-27	30805	2	4	572.285	2285.11	1.47e-16	-2.37861	2.58836	5.43955	0.379363	8.60942	1e-160	526.2	K00433	bact	S	Alpha beta hydrolase fold protein	SRR3505673.44616.1										classified	10	9	1;131567;2;1783257;74201;326457;417295	1.00;1.00;1.00;0.51;0.51;0.51;0.51	Bacteria: 1.00	Verrucomicrobia: 0.51	not classified	not classified	not classified	not classified	not classified
SRR3505673.21076.1_3	K.AHYDGIVAFSQTDFTEDLKK.F	MinT_frac_Kans_25ug_01_01_QE_03Feb17_Wally_16-09-27	30805	2	4	572.285	2285.11	1.47e-16	-2.37861	2.58836	5.43955	0.379363	8.60942	3.6e-167	547.1	K00433	bact	S	Alpha beta hydrolase fold protein	SRR3505673.21076.1										classified	5	5	1;131567;2;1224	1.00;1.00;1.00;0.55	Bacteria: 1.00	Proteobacteria: 0.55	not classified	not classified	not classified	not classified	not classified
SRR3505673.11274.1_9	K.AHYDGIVAFSQTDFTEDLKK.F	MinT_frac_Kans_25ug_01_01_QE_03Feb17_Wally_16-09-27	30805	2	4	572.285	2285.11	1.47e-16	-2.37861	2.58836	5.43955	0.379363	8.60942	6.2e-173	566.2	K00433	bact	S	Alpha beta hydrolase fold protein	SRR3505673.11274.1										classified	10	7	1;131567;2	1.00;0.69;0.69	Bacteria: 0.69	not classified	not classified	not classified	not classified	not classified	not classified
SRR3505673.109243.1_10	K.AHYDGIVAFSQTDFTEDLKK.F	MinT_frac_Kans_25ug_01_01_QE_03Feb17_Wally_16-09-27	30805	2	4	572.285	2285.11	1.47e-16	-2.37861	2.58836	5.43955	0.379363	8.60942	7e-165	539.7	K00433	bact	S	Alpha beta hydrolase fold protein	SRR3505673.109243.1										classified	10	6	1;131567;2	1.00;1.00;1.00	Bacteria: 1.00	not classified	not classified	not classified	not classified	not classified	not classified
SRR3505673.31296.1_7	K.AHYDGIVAFSQTDFTEDLKK.F	MinT_frac_Kans_25ug_01_01_QE_03Feb17_Wally_16-09-27	30805	2	4	572.285	2285.11	1.47e-16	-2.37861	2.58836	5.43955	0.379363	8.60942	9.1e-161	526.4	K00433	bact	S	Alpha beta hydrolase fold protein	SRR3505673.31296.1										classified	7	5	1;131567;2;1783257;74201;326457;417295;2026799	1.00;1.00;1.00;0.70;0.64;0.64;0.64;0.64	Bacteria: 1.00	Verrucomicrobia: 0.64					Verrucomicrobia bacterium: 0.64
SRR3505673.4510.1_5	K.AHYDGIVAFSQTDFTEDLKK.F	MinT_frac_Kans_25ug_01_01_QE_03Feb17_Wally_16-09-27	30805	2	4	572.285	2285.11	1.47e-16	-2.37861	2.58836	5.43955	0.379363	8.60942	3.1e-165	541	K00433	bact	S	Alpha beta hydrolase fold protein	SRR3505673.4510.1										classified	11	9	1;131567;2	1.00;1.00;0.98	Bacteria: 0.98	not classified	not classified	not classified	not classified	not classified	not classified
SRR3505673.61738.1_3	K.AHYDGIVAFSQTDFTEDLKK.F	MinT_frac_Kans_25ug_01_01_QE_03Feb17_Wally_16-09-27	30805	2	4	572.285	2285.11	1.47e-16	-2.37861	2.58836	5.43955	0.379363	8.60942	5.4e-162	530.4	K00433	bact	S	Alpha beta hydrolase fold protein	SRR3505673.61738.1										classified	9	9	1;131567;2;1783257;74201;326457;417295;2026799	1.00;1.00;1.00;0.72;0.72;0.72;0.72;0.59	Bacteria: 1.00	Verrucomicrobia: 0.72					Verrucomicrobia bacterium: 0.59
SRR3505673.69128.1_6	K.AHYDGIVAFSQTDFTEDLKK.F	MinT_frac_Kans_25ug_01_01_QE_03Feb17_Wally_16-09-27	30805	2	4	572.285	2285.11	1.47e-16	-2.37861	2.58836	5.43955	0.379363	8.60942	1.9e-164	538.5	K00433	bact	S	Alpha beta hydrolase fold protein	SRR3505673.69128.1										classified	10	7	1;131567;2	1.00;1.00;1.00	Bacteria: 1.00	not classified	not classified	not classified	not classified	not classified	not classified
SRR3505673.74265.1_7	K.AHYDGIVAFSQTDFTEDLKK.F	MinT_frac_Kans_25ug_01_01_QE_03Feb17_Wally_16-09-27	30805	2	4	572.285	2285.11	1.47e-16	-2.37861	2.58836	5.43955	0.379363	8.60942	3.6e-165	540.7	K00433	bact	S	Alpha beta hydrolase fold protein	SRR3505673.74265.1										classified	8	7	1;131567;2	1.00;1.00;1.00	Bacteria: 1.00	not classified	not classified	not classified	not classified	not classified	not classified
SRR3505673.89025.1_7	K.AHYDGIVAFSQTDFTEDLKK.F	MinT_frac_Kans_25ug_01_01_QE_03Feb17_Wally_16-09-27	30805	2	4	572.285	2285.11	1.47e-16	-2.37861	2.58836	5.43955	0.379363	8.60942	2.3e-177	580.6	K00433	bact	S	Alpha beta hydrolase fold protein	SRR3505673.89025.1										classified	8	8	1;131567;2;1224;28211;356	1.00;1.00;1.00;0.80;0.80;0.80	Bacteria: 1.00	Proteobacteria: 0.80	Alphaproteobacteria: 0.80	Rhizobiales: 0.80	not classified	not classified	not classified
SRR3505673.29357.1_2	K.AHYDGIVAFSQTDFTEDLKK.F	MinT_frac_Kans_25ug_01_01_QE_03Feb17_Wally_16-09-27	30805	2	4	572.285	2285.11	1.47e-16	-2.37861	2.58836	5.43955	0.379363	8.60942	2.5e-173	567.5	K00433	bact	S	Alpha beta hydrolase fold protein	SRR3505673.29357.1										classified	8	8	1;131567;2;1224;28211;356;69277;102274	1.00;1.00;1.00;0.59;0.59;0.59;0.51;0.51	Bacteria: 1.00	Proteobacteria: 0.59	Alphaproteobacteria: 0.59	Rhizobiales: 0.59	Phyllobacteriaceae: 0.51	not classified	not classified
SRR3505673.11274.1_9	K.AHYDGIVAFSQTDFTEDLKK.I	MinT_frac_Kans_25ug_01_01_QE_03Feb17_Wally_16-09-27	30805	2	4	572.285	2285.11	1.47e-16	-2.37861	2.58836	5.43955	0.379363	8.60942	6.2e-173	566.2	K00433	bact	S	Alpha beta hydrolase fold protein	SRR3505673.11274.1										classified	10	7	1;131567;2	1.00;0.69;0.69	Bacteria: 0.69	not classified	not classified	not classified	not classified	not classified	not classified
SRR3505673.103934.1_10	K.AHYDGIVAFSQTDFTEDLKK.I	MinT_frac_Kans_25ug_01_01_QE_03Feb17_Wally_16-09-27	30805	2	4	572.285	2285.11	1.47e-16	-2.37861	2.58836	5.43955	0.379363	8.60942	8.3e-172	562.5	K00433	bact	S	Alpha beta hydrolase fold protein	SRR3505673.103934.1										classified	13	9	1;131567;2;1783272;201174;1760	1.00;1.00;0.95;0.70;0.70;0.70	Bacteria: 0.95	Actinobacteria: 0.70	Actinobacteria: 0.70	not classified	not classified	not classified	not classified
SRR3505673.67046.1_10	K.AHYDGIVAFSQTDFTEDLKK.I	MinT_frac_Kans_25ug_01_01_QE_03Feb17_Wally_16-09-27	30805	2	4	572.285	2285.11	1.47e-16	-2.37861	2.58836	5.43955	0.379363	8.60942	8e-172	562.3	K00433	bact	S	Alpha beta hydrolase fold protein	SRR3505673.67046.1										classified	11	9	1;131567;2;1224;28211	1.00;1.00;1.00;0.56;0.56	Bacteria: 1.00	Proteobacteria: 0.56	Alphaproteobacteria: 0.56	not classified	not classified	not classified	not classified
SRR3505673.53563.1_6	K.AHYDGIVAFSQTDFTEDLKK.I	MinT_frac_Kans_25ug_01_01_QE_03Feb17_Wally_16-09-27	30805	2	4	572.285	2285.11	1.47e-16	-2.37861	2.58836	5.43955	0.379363	8.60942	4.7e-159	520.8	K00433	bact	S	Alpha beta hydrolase fold protein	SRR3505673.53563.1										classified	7	6	1;131567;2	1.00;1.00;1.00	Bacteria: 1.00	not classified	not classified	not classified	not classified	not classified	not classified
SRR3505673.4546.1_8	K.AHYDGIVAFSQTDFTEDLKK.I	MinT_frac_Kans_25ug_01_01_QE_03Feb17_Wally_16-09-27	30805	2	4	572.285	2285.11	1.47e-16	-2.37861	2.58836	5.43955	0.379363	8.60942	1.9e-161	528.6	K00433	bact	S	Alpha beta hydrolase fold protein	SRR3505673.4546.1										classified	12	12	1;131567;2;1783257;74201;326457;417295;2026799	1.00;1.00;1.00;0.75;0.75;0.62;0.62;0.59	Bacteria: 1.00	Verrucomicrobia: 0.75					Verrucomicrobia bacterium: 0.59
SRR3505673.44281.1_11	K.AHYDGIVAFSQTDFTEDLKK.I	MinT_frac_Kans_25ug_01_01_QE_03Feb17_Wally_16-09-27	30805	2	4	572.285	2285.11	1.47e-16	-2.37861	2.58836	5.43955	0.379363	8.60942	9.8e-180	588.5	K00433	bact	S	Alpha beta hydrolase fold protein	SRR3505673.44281.1										classified	12	12	1;131567;2;1224;28211;356	1.00;1.00;1.00;0.87;0.67;0.67	Bacteria: 1.00	Proteobacteria: 0.87	Alphaproteobacteria: 0.67	Rhizobiales: 0.67	not classified	not classified	not classified
SRR3505673.37266.1_4	K.AHYDGIVAFSQTDFTEDLKK.I	MinT_frac_Kans_25ug_01_01_QE_03Feb17_Wally_16-09-27	30805	2	4	572.285	2285.11	1.47e-16	-2.37861	2.58836	5.43955	0.379363	8.60942	1.3e-37	122.3	K00433	bact	S	Alpha beta hydrolase fold protein	SRR3505673.37266.1										classified	12	8	1;131567;2;1224;28211;356	1.00;1.00;0.91;0.59;0.59;0.59	Bacteria: 0.91	Proteobacteria: 0.59	Alphaproteobacteria: 0.59	Rhizobiales: 0.59	not classified	not classified	not classified
SRR3505673.36881.1_5	K.AHYDGIVAFSQTDFTEDLKK.I	MinT_frac_Kans_25ug_01_01_QE_03Feb17_Wally_16-09-27	30805	2	4	572.285	2285.11	1.47e-16	-2.37861	2.58836	5.43955	0.379363	8.60942	4.2e-163	534	K00433	bact	S	Alpha beta hydrolase fold protein	SRR3505673.36881.1										classified	7	7	1;131567;2;1783257;74201;326457;417295	1.00;1.00;1.00;0.90;0.90;0.90;0.90	Bacteria: 1.00	Verrucomicrobia: 0.90	not classified	not classified	not classified	not classified	not classified
SRR3505673.24138.1_1	K.AHYDGIVAFSQTDFTEDLKK.I	MinT_frac_Kans_25ug_01_01_QE_03Feb17_Wally_16-09-27	30805	2	4	572.285	2285.11	1.47e-16	-2.37861	2.58836	5.43955	0.379363	8.60942	6.6e-166	543	K00433	bact	S	Alpha beta hydrolase fold protein	SRR3505673.24138.1										classified	12	11	1;131567;2;1224;28211	1.00;1.00;1.00;0.83;0.77	Bacteria: 1.00	Proteobacteria: 0.83	Alphaproteobacteria: 0.77	not classified	not classified	not classified	not classified
SRR3505673.69701.1_3	K.AHYDGIVAFSQTDFTEDLKK.I	MinT_frac_Kans_25ug_01_01_QE_03Feb17_Wally_16-09-27	30805	2	4	572.285	2285.11	1.47e-16	-2.37861	2.58836	5.43955	0.379363	8.60942	2.2e-162	531.8	K00433	bact	S	Alpha beta hydrolase fold protein	SRR3505673.69701.1										classified	11	10	1;131567;2;1783257;74201;326457;417295	1.00;1.00;1.00;0.50;0.50;0.50;0.50	Bacteria: 1.00	Verrucomicrobia: 0.50	not classified	not classified	not classified	not classified	not classified
SRR3505673.5722.1_2	K.AHYDGIVAFSQTDFTEDLKK.I	MinT_frac_Kans_25ug_01_01_QE_03Feb17_Wally_16-09-27	30805	2	4	572.285	2285.11	1.47e-16	-2.37861	2.58836	5.43955	0.379363	8.60942	1.3e-158	519.3	K00433	bact	S	Alpha beta hydrolase fold protein	SRR3505673.5722.1										classified	10	10	1;131567;2	1.00;1.00;0.94	Bacteria: 0.94	not classified	not classified	not classified	not classified	not classified	not classified
SRR3505673.44616.1_3	K.AHYDGIVAFSQTDFTEDLKK.I	MinT_frac_Kans_25ug_01_01_QE_03Feb17_Wally_16-09-27	30805	2	4	572.285	2285.11	1.47e-16	-2.37861	2.58836	5.43955	0.379363	8.60942	1e-160	526.2	K00433	bact	S	Alpha beta hydrolase fold protein	SRR3505673.44616.1										classified	10	9	1;131567;2;1783257;74201;326457;417295	1.00;1.00;1.00;0.51;0.51;0.51;0.51	Bacteria: 1.00	Verrucomicrobia: 0.51	not classified	not classified	not classified	not classified	not classified
SRR3505673.56176.1_3	K.AHYDGIVAFSQTDFTEDLKK.I	MinT_frac_Kans_25ug_01_01_QE_03Feb17_Wally_16-09-27	30805	2	4	572.285	2285.11	1.47e-16	-2.37861	2.58836	5.43955	0.379363	8.60942	2.1e-166	544.8	K00433	bact	S	Alpha beta hydrolase fold protein	SRR3505673.56176.1										classified	9	8	1;131567;2;1224	1.00;1.00;1.00;0.71	Bacteria: 1.00	Proteobacteria: 0.71	not classified	not classified	not classified	not classified	not classified
SRR3505673.58094.1_11	K.AHYDGIVAFSQTDFTEDLKK.I	MinT_frac_Kans_25ug_01_01_QE_03Feb17_Wally_16-09-27	30805	2	4	572.285	2285.11	1.47e-16	-2.37861	2.58836	5.43955	0.379363	8.60942	1.1e-161	529.3	K00433	bact	S	Alpha beta hydrolase fold protein	SRR3505673.58094.1										classified	11	10	1;131567;2;1783257;74201;326457;417295	1.00;1.00;1.00;0.85;0.85;0.85;0.85	Bacteria: 1.00	Verrucomicrobia: 0.85	not classified	not classified	not classified	not classified	not classified
SRR3505673.21076.1_3	K.AHYDGIVAFSQTDFTEDLKK.I	MinT_frac_Kans_25ug_01_01_QE_03Feb17_Wally_16-09-27	30805	2	4	572.285	2285.11	1.47e-16	-2.37861	2.58836	5.43955	0.379363	8.60942	3.6e-167	547.1	K00433	bact	S	Alpha beta hydrolase fold protein	SRR3505673.21076.1										classified	5	5	1;131567;2;1224	1.00;1.00;1.00;0.55	Bacteria: 1.00	Proteobacteria: 0.55	not classified	not classified	not classified	not classified	not classified
SRR3505673.89025.1_7	K.AHYDGIVAFSQTDFTEDLKK.I	MinT_frac_Kans_25ug_01_01_QE_03Feb17_Wally_16-09-27	30805	2	4	572.285	2285.11	1.47e-16	-2.37861	2.58836	5.43955	0.379363	8.60942	2.3e-177	580.6	K00433	bact	S	Alpha beta hydrolase fold protein	SRR3505673.89025.1										classified	8	8	1;131567;2;1224;28211;356	1.00;1.00;1.00;0.80;0.80;0.80	Bacteria: 1.00	Proteobacteria: 0.80	Alphaproteobacteria: 0.80	Rhizobiales: 0.80	not classified	not classified	not classified
SRR3505673.74265.1_7	K.AHYDGIVAFSQTDFTEDLKK.I	MinT_frac_Kans_25ug_01_01_QE_03Feb17_Wally_16-09-27	30805	2	4	572.285	2285.11	1.47e-16	-2.37861	2.58836	5.43955	0.379363	8.60942	3.6e-165	540.7	K00433	bact	S	Alpha beta hydrolase fold protein	SRR3505673.74265.1										classified	8	7	1;131567;2	1.00;1.00;1.00	Bacteria: 1.00	not classified	not classified	not classified	not classified	not classified	not classified
SRR3505673.69128.1_6	K.AHYDGIVAFSQTDFTEDLKK.I	MinT_frac_Kans_25ug_01_01_QE_03Feb17_Wally_16-09-27	30805	2	4	572.285	2285.11	1.47e-16	-2.37861	2.58836	5.43955	0.379363	8.60942	1.9e-164	538.5	K00433	bact	S	Alpha beta hydrolase fold protein	SRR3505673.69128.1										classified	10	7	1;131567;2	1.00;1.00;1.00	Bacteria: 1.00	not classified	not classified	not classified	not classified	not classified	not classified
SRR3505673.61738.1_3	K.AHYDGIVAFSQTDFTEDLKK.I	MinT_frac_Kans_25ug_01_01_QE_03Feb17_Wally_16-09-27	30805	2	4	572.285	2285.11	1.47e-16	-2.37861	2.58836	5.43955	0.379363	8.60942	5.4e-162	530.4	K00433	bact	S	Alpha beta hydrolase fold protein	SRR3505673.61738.1										classified	9	9	1;131567;2;1783257;74201;326457;417295;2026799	1.00;1.00;1.00;0.72;0.72;0.72;0.72;0.59	Bacteria: 1.00	Verrucomicrobia: 0.72					Verrucomicrobia bacterium: 0.59
SRR3505673.4510.1_5	K.AHYDGIVAFSQTDFTEDLKK.I	MinT_frac_Kans_25ug_01_01_QE_03Feb17_Wally_16-09-27	30805	2	4	572.285	2285.11	1.47e-16	-2.37861	2.58836	5.43955	0.379363	8.60942	3.1e-165	541	K00433	bact	S	Alpha beta hydrolase fold protein	SRR3505673.4510.1										classified	11	9	1;131567;2	1.00;1.00;0.98	Bacteria: 0.98	not classified	not classified	not classified	not classified	not classified	not classified
SRR3505673.31296.1_7	K.AHYDGIVAFSQTDFTEDLKK.I	MinT_frac_Kans_25ug_01_01_QE_03Feb17_Wally_16-09-27	30805	2	4	572.285	2285.11	1.47e-16	-2.37861	2.58836	5.43955	0.379363	8.60942	9.1e-161	526.4	K00433	bact	S	Alpha beta hydrolase fold protein	SRR3505673.31296.1										classified	7	5	1;131567;2;1783257;74201;326457;417295;2026799	1.00;1.00;1.00;0.70;0.64;0.64;0.64;0.64	Bacteria: 1.00	Verrucomicrobia: 0.64					Verrucomicrobia bacterium: 0.64
SRR3505673.29357.1_2	K.AHYDGIVAFSQTDFTEDLKK.I	MinT_frac_Kans_25ug_01_01_QE_03Feb17_Wally_16-09-27	30805	2	4	572.285	2285.11	1.47e-16	-2.37861	2.58836	5.43955	0.379363	8.60942	2.5e-173	567.5	K00433	bact	S	Alpha beta hydrolase fold protein	SRR3505673.29357.1										classified	8	8	1;131567;2;1224;28211;356;69277;102274	1.00;1.00;1.00;0.59;0.59;0.59;0.51;0.51	Bacteria: 1.00	Proteobacteria: 0.59	Alphaproteobacteria: 0.59	Rhizobiales: 0.59	Phyllobacteriaceae: 0.51	not classified	not classified
SRR3505673.109243.1_10	K.AHYDGIVAFSQTDFTEDLKK.I	MinT_frac_Kans_25ug_01_01_QE_03Feb17_Wally_16-09-27	30805	2	4	572.285	2285.11	1.47e-16	-2.37861	2.58836	5.43955	0.379363	8.60942	7e-165	539.7	K00433	bact	S	Alpha beta hydrolase fold protein	SRR3505673.109243.1										classified	10	6	1;131567;2	1.00;1.00;1.00	Bacteria: 1.00	not classified	not classified	not classified	not classified	not classified	not classified
SRR3505673.64627.1_2	K.AHYDGIVAFSQTDFTEDLKK.I	MinT_frac_Kans_25ug_01_01_QE_03Feb17_Wally_16-09-27	30805	2	4	572.285	2285.11	1.47e-16	-2.37861	2.58836	5.43955	0.379363	8.60942	2.5e-166	544.4	K00433	bact	S	Alpha beta hydrolase fold protein	SRR3505673.64627.1										classified	14	12	1;131567;2;1224;28211	1.00;1.00;0.85;0.64;0.51	Bacteria: 0.85	Proteobacteria: 0.64	Alphaproteobacteria: 0.51	not classified	not classified	not classified	not classified
SRR3505673.103934.1_10	K.AHYDGIVAFSQTDFTEDLKK.V	MinT_frac_Kans_25ug_01_01_QE_03Feb17_Wally_16-09-27	30805	2	4	572.285	2285.11	1.47e-16	-2.37861	2.58836	5.43955	0.379363	8.60942	8.3e-172	562.5	K00433	bact	S	Alpha beta hydrolase fold protein	SRR3505673.103934.1										classified	13	9	1;131567;2;1783272;201174;1760	1.00;1.00;0.95;0.70;0.70;0.70	Bacteria: 0.95	Actinobacteria: 0.70	Actinobacteria: 0.70	not classified	not classified	not classified	not classified
SRR3505673.62550.1_10	R.VNAIAPGTTDTAQPR.Y	MinT_frac_Kans_25ug_01_01_QE_03Feb17_Wally_16-09-27	6599	2	2	756.399	1511.78	1.47e-16	1.89187	6.85884	5.43955	0.379363	8.60942	7e-56	185.1	K00059	bact	S	Short-chain dehydrogenase reductase Sdr	SRR3505673.62550.1										classified	11	10	1;131567;2	1.00;1.00;0.88	Bacteria: 0.88	not classified	not classified	not classified	not classified	not classified	not classified
SRR3505673.49075.1_6	R.VNAIAPGTTDTAQPR.Y	MinT_frac_Kans_25ug_01_01_QE_03Feb17_Wally_16-09-27	6599	2	2	756.399	1511.78	1.47e-16	1.89187	6.85884	5.43955	0.379363	8.60942	3.2e-59	190	K00059	arch	I	reductase	SRR3505673.49075.1										classified	11	10	1;131567;2	1.00;1.00;0.91	Bacteria: 0.91	not classified	not classified	not classified	not classified	not classified	not classified
SRR3505673.103932.1_9	R.TALQDAASVAGLLITTEAMVAEVPKK.Q	MinT_frac_Kans_25ug_01_01_QE_03Feb17_Wally_16-09-27	36941	2	4	657.616	2627.43	1.48e-16	-1.6257	3.34127	5.43955	0.379363	8.60942	0	1026.6	K04077	bact	O	Prevents misfolding and promotes the refolding and proper assembly of unfolded polypeptides generated under stress conditions (By similarity)	SRR3505673.103932.1										classified	10	10	1;131567;2;1224;28211	1.00;1.00;1.00;0.80;0.75	Bacteria: 1.00	Proteobacteria: 0.80	Alphaproteobacteria: 0.75	not classified	not classified	not classified	not classified
SRR3505673.20308.1_1	R.TALQDAASVAGLLITTEAMVAEVPKK.Q	MinT_frac_Kans_25ug_01_01_QE_03Feb17_Wally_16-09-27	36941	2	4	657.616	2627.43	1.48e-16	-1.6257	3.34127	5.43955	0.379363	8.60942	1e-82	272.2	K04077	bact	O	Prevents misfolding and promotes the refolding and proper assembly of unfolded polypeptides generated under stress conditions (By similarity)	SRR3505673.20308.1										classified	7	5	1;131567;2;1224;28211;82117;33807;1803507	1.00;1.00;0.84;0.61;0.61;0.50;0.50;0.50	Bacteria: 0.84	Proteobacteria: 0.61	Alphaproteobacteria: 0.61				Alphaproteobacteria bacterium 13_2_20CM_2_64_7: 0.50
SRR3505673.94890.1_2	R.EVSTIEGLATPSQLHPLQQK.F	MinT_frac_Kans_25ug_01_01_QE_03Feb17_Wally_16-09-27	23429	2	2	1089.09	2176.16	1.49e-16	-1.57387	3.3931	5.43955	0.379363	8.60942	1.6e-74	242.3	K03518,K07302,K13483,K18029	bact	C	Domain-Containing protein	SRR3505673.94890.1										classified	10	8	1;131567;2	1.00;1.00;1.00	Bacteria: 1.00	not classified	not classified	not classified	not classified	not classified	not classified
SRR3505673.63025.1_5	R.EVSTIEGLATPSQLHPLQQK.F	MinT_frac_Kans_25ug_01_01_QE_03Feb17_Wally_16-09-27	23429	2	2	1089.09	2176.16	1.49e-16	-1.57387	3.3931	5.43955	0.379363	8.60942	3.7e-74	241	K03518,K07302,K13483,K18029	bact	C	Domain-Containing protein	SRR3505673.63025.1										classified	10	9	1;131567;2;1802340;1802339;93171	1.00;1.00;1.00;0.75;0.61;0.61	Bacteria: 1.00	Candidatus Tectomicrobia: 0.61				Candidatus Entotheonella: 0.61	not classified
SRR3505673.104784.1_6	K.TSDQAGDGTTTATVLAHAIVR.E	MinT_frac_Kans_25ug_01_01_QE_03Feb17_Wally_16-09-27	24986	2	3	695.694	2085.06	1.61e-16	0.384758	5.35173	5.43955	0.379363	8.60942	2.2e-301	996.4	K04077	bact	O	Prevents misfolding and promotes the refolding and proper assembly of unfolded polypeptides generated under stress conditions (By similarity)	SRR3505673.104784.1										classified	13	10	1;131567;2;1224;28211	1.00;1.00;1.00;0.87;0.87	Bacteria: 1.00	Proteobacteria: 0.87	Alphaproteobacteria: 0.87	not classified	not classified	not classified	not classified
SRR3505673.90716.1_6	K.TSDQAGDGTTTATVLAHAIVR.E	MinT_frac_Kans_25ug_01_01_QE_03Feb17_Wally_16-09-27	24986	2	3	695.694	2085.06	1.61e-16	0.384758	5.35173	5.43955	0.379363	8.60942	1.9e-298	986.9	K04077	bact	O	Prevents misfolding and promotes the refolding and proper assembly of unfolded polypeptides generated under stress conditions (By similarity)	SRR3505673.90716.1										classified	6	5	1;131567;2;1224	1.00;1.00;1.00;0.93	Bacteria: 1.00	Proteobacteria: 0.93	not classified	not classified	not classified	not classified	not classified
SRR3505673.40451.1_4	K.TSDQAGDGTTTATVLAHAIVR.E	MinT_frac_Kans_25ug_01_01_QE_03Feb17_Wally_16-09-27	24986	2	3	695.694	2085.06	1.61e-16	0.384758	5.35173	5.43955	0.379363	8.60942	5e-300	992	K04077	bact	O	Prevents misfolding and promotes the refolding and proper assembly of unfolded polypeptides generated under stress conditions (By similarity)	SRR3505673.40451.1										classified	8	7	1;131567;2	1.00;1.00;1.00	Bacteria: 1.00	not classified	not classified	not classified	not classified	not classified	not classified
SRR3505673.39344.1_2	R.EHGGFSVFSGVGER.T	MinT_frac_Kans_25ug_01_01_QE_03Feb17_Wally_16-09-27	26432	2	2	732.853	1464.69	1.65e-16	2.61196	7.57893	5.43955	0.379363	8.60942	4.5e-247	816.7	K02112	bact	C	Produces ATP from ADP in the presence of a proton gradient across the membrane. The catalytic sites are hosted primarily by the beta subunits (By similarity)	SRR3505673.39344.1										classified	11	11	1;131567;2	1.00;1.00;0.93	Bacteria: 0.93	not classified	not classified	not classified	not classified	not classified	not classified
SRR3505673.83359.1_5	R.M*PSAVGYQPTLATEM*GALQER.I	MinT_frac_Kans_25ug_01_01_QE_03Feb17_Wally_16-09-27	16286	2	2	1141.55	2282.08	1.96e-16	2.30457	7.27154	5.43955	0.379363	8.60942	7.6e-248	819.5	K02112	bact	C	Produces ATP from ADP in the presence of a proton gradient across the membrane. The catalytic sites are hosted primarily by the beta subunits (By similarity)	SRR3505673.83359.1										classified	8	6	1;131567;2	1.00;1.00;1.00	Bacteria: 1.00	not classified	not classified	not classified	not classified	not classified	not classified
SRR3505673.31197.1_2	R.M*PSAVGYQPTLATEM*GALQER.I	MinT_frac_Kans_25ug_01_01_QE_03Feb17_Wally_16-09-27	16286	2	2	1141.55	2282.08	1.96e-16	2.30457	7.27154	5.43955	0.379363	8.60942	1.8e-274	907.2	K02112	bact	C	Produces ATP from ADP in the presence of a proton gradient across the membrane. The catalytic sites are hosted primarily by the beta subunits (By similarity)	SRR3505673.31197.1										classified	10	9	1;131567;2;1783257;203682	1.00;1.00;1.00;0.70;0.70	Bacteria: 1.00	Planctomycetes: 0.70	not classified	not classified	not classified	not classified	not classified
SRR3505673.27594.1_3	R.EIM*TESPVTM*DVAGLVSDAAR.A	MinT_frac_Kans_25ug_01_01_QE_03Feb17_Wally_16-09-27	25973	2	3	742.357	2224.05	2.11e-16	-2.47095	2.49602	5.43955	0.379363	8.60942	4.3e-40	129.5	K00088	bact	S	Cbs domain	SRR3505673.27594.1										classified	6	4	1;131567;2	1.00;0.52;0.52	Bacteria: 0.52	not classified	not classified	not classified	not classified	not classified	not classified
SRR3505673.58285.1_6	K.IATETAEPIKATAAK.Y	MinT_frac_Kans_25ug_01_01_QE_03Feb17_Wally_16-09-27	6449	2	2	757.928	1514.84	2.36e-16	-0.215742	4.75123	5.43955	0.379363	8.60942	1.6e-73	235.7		bact	S	phasin 2	SRR3505673.58285.1										classified	6	6	1;131567;2;1224;28211;356;41294;374	1.00;0.83;0.83;0.83;0.83;0.83;0.75;0.75	Bacteria: 0.83	Proteobacteria: 0.83	Alphaproteobacteria: 0.83	Rhizobiales: 0.83	Bradyrhizobiaceae: 0.75	Bradyrhizobium: 0.75	not classified
SRR3505673.38876.1_5	R.QGNAVQTGTQSR.S	MinT_frac_Kans_25ug_01_01_QE_03Feb17_Wally_16-09-27	1353	2	2	623.811	1246.61	2.53e-16	-4.28207	0.6849	5.43955	0.379363	8.60942	1.6e-34	108.6	K01317	bact	S	FecR protein	SRR3505673.38876.1										classified	7	7	1;131567;2;1783257;74201;326457;417295	1.00;1.00;1.00;0.69;0.69;0.55;0.55	Bacteria: 1.00	Verrucomicrobia: 0.69	not classified	not classified	not classified	not classified	not classified
SRR3505673.87211.1_2	R.QGNAVQTGTQSR.S	MinT_frac_Kans_25ug_01_01_QE_03Feb17_Wally_16-09-27	1353	2	2	623.811	1246.61	2.53e-16	-4.28207	0.6849	5.43955	0.379363	8.60942	1.7e-34	108.6	K01317	bact	S	FecR protein	SRR3505673.87211.1										classified	5	5	1;131567;2;1783257;74201;326457;417295	1.00;1.00;1.00;0.51;0.51;0.51;0.51	Bacteria: 1.00	Verrucomicrobia: 0.51	not classified	not classified	not classified	not classified	not classified
SRR3505673.95523.1_6	R.QGNAVQTGTQSR.S	MinT_frac_Kans_25ug_01_01_QE_03Feb17_Wally_16-09-27	1353	2	2	623.811	1246.61	2.53e-16	-4.28207	0.6849	5.43955	0.379363	8.60942	6.3e-23	70.9	K01317	bact	S	FecR protein	SRR3505673.95523.1										classified	6	6	1;131567;2;1783257;74201;326457;417295	1.00;1.00;1.00;0.87;0.87;0.87;0.87	Bacteria: 1.00	Verrucomicrobia: 0.87	not classified	not classified	not classified	not classified	not classified
SRR3505673.54983.1_5	R.QGNAVQTGTQSR.S	MinT_frac_Kans_25ug_01_01_QE_03Feb17_Wally_16-09-27	1353	2	2	623.811	1246.61	2.53e-16	-4.28207	0.6849	5.43955	0.379363	8.60942	1.5e-25	79.3	K01317	bact	S	FecR protein	SRR3505673.54983.1										classified	8	7	1;131567;2;1783257;74201;326457;417295;2026799	1.00;1.00;1.00;0.73;0.73;0.73;0.73;0.65	Bacteria: 1.00	Verrucomicrobia: 0.73					Verrucomicrobia bacterium: 0.65
SRR3505673.2941.1_3	R.QGNAVQTGTQSR.S	MinT_frac_Kans_25ug_01_01_QE_03Feb17_Wally_16-09-27	1353	2	2	623.811	1246.61	2.53e-16	-4.28207	0.6849	5.43955	0.379363	8.60942	7.5e-23	70.5	K01317	bact	S	FecR protein	SRR3505673.2941.1										classified	12	9	1;131567;2;1783257;74201;326457;417295;2026799	1.00;1.00;1.00;0.77;0.77;0.72;0.72;0.54	Bacteria: 1.00	Verrucomicrobia: 0.77					Verrucomicrobia bacterium: 0.54
SRR3505673.94621.1_6	R.AANAITVGSTTTTDAR.S	MinT_frac_Kans_25ug_01_01_QE_03Feb17_Wally_16-09-27	7988	2	2	775.4	1549.78	2.64e-16	1.64509	6.61206	5.43955	0.379363	8.60942	2.9e-136	447.8	K08651,K14645,K17734	bact	O	peptidase S8 and S53, subtilisin, kexin, sedolisin	SRR3505673.94621.1										classified	8	6	1;131567;2;57723;458031;305072;1978231	1.00;1.00;1.00;0.76;0.76;0.76;0.76	Bacteria: 1.00	Acidobacteria: 0.76					Acidobacteria bacterium: 0.76
SRR3505673.44174.1_4	R.VIAPEVGGGFGSK.L	MinT_frac_Kans_25ug_01_01_QE_03Feb17_Wally_16-09-27	14311	2	2	609.333	1217.65	2.64e-16	0.341918	5.30889	5.43955	0.379363	8.60942	7.3e-272	900	K03520	bact	C	Xanthine dehydrogenase	SRR3505673.44174.1										classified	6	4	1;131567;2	1.00;1.00;0.87	Bacteria: 0.87	not classified	not classified	not classified	not classified	not classified	not classified
SRR3505673.87150.1_2	R.VIAPEVGGGFGSK.L	MinT_frac_Kans_25ug_01_01_QE_03Feb17_Wally_16-09-27	14311	2	2	609.333	1217.65	2.64e-16	0.341918	5.30889	5.43955	0.379363	8.60942	0	1118.5	K03520	bact	C	Xanthine dehydrogenase	SRR3505673.87150.1										classified	9	8	1;131567;2	1.00;0.94;0.94	Bacteria: 0.94	not classified	not classified	not classified	not classified	not classified	not classified
SRR3505673.79753.1_5	R.VIAPEVGGGFGSK.L	MinT_frac_Kans_25ug_01_01_QE_03Feb17_Wally_16-09-27	14311	2	2	609.333	1217.65	2.64e-16	0.341918	5.30889	5.43955	0.379363	8.60942
SRR3505673.93881.1_6	R.VIAPEVGGGFGSK.L	MinT_frac_Kans_25ug_01_01_QE_03Feb17_Wally_16-09-27	14311	2	2	609.333	1217.65	2.64e-16	0.341918	5.30889	5.43955	0.379363	8.60942	0	1060.2	K03520	bact	C	Xanthine dehydrogenase	SRR3505673.93881.1										classified	8	8	1;131567;2	1.00;0.63;0.56	Bacteria: 0.56	not classified	not classified	not classified	not classified	not classified	not classified
SRR3505673.79753.1_5	R.VIAPEVGGGFGSK.I	MinT_frac_Kans_25ug_01_01_QE_03Feb17_Wally_16-09-27	14311	2	2	609.333	1217.65	2.64e-16	0.341918	5.30889	5.43955	0.379363	8.60942
SRR3505673.87150.1_2	R.VIAPEVGGGFGSK.I	MinT_frac_Kans_25ug_01_01_QE_03Feb17_Wally_16-09-27	14311	2	2	609.333	1217.65	2.64e-16	0.341918	5.30889	5.43955	0.379363	8.60942	0	1118.5	K03520	bact	C	Xanthine dehydrogenase	SRR3505673.87150.1										classified	9	8	1;131567;2	1.00;0.94;0.94	Bacteria: 0.94	not classified	not classified	not classified	not classified	not classified	not classified
SRR3505673.44174.1_4	R.VIAPEVGGGFGSK.I	MinT_frac_Kans_25ug_01_01_QE_03Feb17_Wally_16-09-27	14311	2	2	609.333	1217.65	2.64e-16	0.341918	5.30889	5.43955	0.379363	8.60942	7.3e-272	900	K03520	bact	C	Xanthine dehydrogenase	SRR3505673.44174.1										classified	6	4	1;131567;2	1.00;1.00;0.87	Bacteria: 0.87	not classified	not classified	not classified	not classified	not classified	not classified
SRR3505673.93881.1_6	R.VIAPEVGGGFGSK.I	MinT_frac_Kans_25ug_01_01_QE_03Feb17_Wally_16-09-27	14311	2	2	609.333	1217.65	2.64e-16	0.341918	5.30889	5.43955	0.379363	8.60942	0	1060.2	K03520	bact	C	Xanthine dehydrogenase	SRR3505673.93881.1										classified	8	8	1;131567;2	1.00;0.63;0.56	Bacteria: 0.56	not classified	not classified	not classified	not classified	not classified	not classified
SRR3505673.6395.1_5	R.VISGFM*IQGGDPTGTGR.G	MinT_frac_Kans_25ug_01_01_QE_03Feb17_Wally_16-09-27	16066	2	2	854.925	1708.83	2.73e-16	1.3156	6.28257	5.43955	0.379363	8.60942	1.1e-67	222	K03767,K03768	bact	O	PPIases accelerate the folding of proteins	SRR3505673.6395.1										classified	7	7	1;131567;2;57723	1.00;1.00;1.00;0.72	Bacteria: 1.00	Acidobacteria: 0.72	not classified	not classified	not classified	not classified	not classified
SRR3505673.94890.1_2	R.EVSTIEGLATPSQLHPLQQK.F	MinT_frac_Kans_25ug_01_01_QE_03Feb17_Wally_16-09-27	23600	2	3	726.064	2176.16	2.75e-16	2.5147	7.48167	5.43955	0.379363	8.60942	1.6e-74	242.3	K03518,K07302,K13483,K18029	bact	C	Domain-Containing protein	SRR3505673.94890.1										classified	10	8	1;131567;2	1.00;1.00;1.00	Bacteria: 1.00	not classified	not classified	not classified	not classified	not classified	not classified
SRR3505673.63025.1_5	R.EVSTIEGLATPSQLHPLQQK.F	MinT_frac_Kans_25ug_01_01_QE_03Feb17_Wally_16-09-27	23600	2	3	726.064	2176.16	2.75e-16	2.5147	7.48167	5.43955	0.379363	8.60942	3.7e-74	241	K03518,K07302,K13483,K18029	bact	C	Domain-Containing protein	SRR3505673.63025.1										classified	10	9	1;131567;2;1802340;1802339;93171	1.00;1.00;1.00;0.75;0.61;0.61	Bacteria: 1.00	Candidatus Tectomicrobia: 0.61				Candidatus Entotheonella: 0.61	not classified
SRR3505673.47061.1_2	K.TTLDGVDQTEYLSGRSEK.S	MinT_frac_Kans_25ug_01_01_QE_03Feb17_Wally_16-09-27	13151	2	3	666.992	1998.96	2.76e-16	-4.50943	0.45754	5.43955	0.379363	8.60942	0	1036.9	K01130	bact	P	Sulfatase	SRR3505673.47061.1										classified	13	6	1;131567;2;1224;28211	1.00;1.00;1.00;1.00;0.64	Bacteria: 1.00	Proteobacteria: 1.00	Alphaproteobacteria: 0.64	not classified	not classified	not classified	not classified
SRR3505673.80429.1_1	K.TTLDGVDQTEYLSGRSEK.S	MinT_frac_Kans_25ug_01_01_QE_03Feb17_Wally_16-09-27	13151	2	3	666.992	1998.96	2.76e-16	-4.50943	0.45754	5.43955	0.379363	8.60942	2.8e-248	813	K01130	bact	P	Sulfatase	SRR3505673.80429.1										classified	8	8	1;131567;2;1224	1.00;0.83;0.83;0.68	Bacteria: 0.83	Proteobacteria: 0.68	not classified	not classified	not classified	not classified	not classified
SRR3505673.77359.1_7	K.TTLDGVDQTEYLSGRSEK.S	MinT_frac_Kans_25ug_01_01_QE_03Feb17_Wally_16-09-27	13151	2	3	666.992	1998.96	2.76e-16	-4.50943	0.45754	5.43955	0.379363	8.60942	5.6e-114	370	K01130	bact	P	Sulfatase	SRR3505673.77359.1										classified	8	6	1;131567;2;1224;28211;356	1.00;1.00;1.00;0.96;0.75;0.75	Bacteria: 1.00	Proteobacteria: 0.96	Alphaproteobacteria: 0.75	Rhizobiales: 0.75	not classified	not classified	not classified
SRR3505673.77359.1_7	R.TTLDGVDQTEYLSGRSEK.S	MinT_frac_Kans_25ug_01_01_QE_03Feb17_Wally_16-09-27	13151	2	3	666.992	1998.96	2.76e-16	-4.50943	0.45754	5.43955	0.379363	8.60942	5.6e-114	370	K01130	bact	P	Sulfatase	SRR3505673.77359.1										classified	8	6	1;131567;2;1224;28211;356	1.00;1.00;1.00;0.96;0.75;0.75	Bacteria: 1.00	Proteobacteria: 0.96	Alphaproteobacteria: 0.75	Rhizobiales: 0.75	not classified	not classified	not classified
SRR3505673.47061.1_2	R.TTLDGVDQTEYLSGRSEK.S	MinT_frac_Kans_25ug_01_01_QE_03Feb17_Wally_16-09-27	13151	2	3	666.992	1998.96	2.76e-16	-4.50943	0.45754	5.43955	0.379363	8.60942	0	1036.9	K01130	bact	P	Sulfatase	SRR3505673.47061.1										classified	13	6	1;131567;2;1224;28211	1.00;1.00;1.00;1.00;0.64	Bacteria: 1.00	Proteobacteria: 1.00	Alphaproteobacteria: 0.64	not classified	not classified	not classified	not classified
SRR3505673.80429.1_1	R.TTLDGVDQTEYLSGRSEK.S	MinT_frac_Kans_25ug_01_01_QE_03Feb17_Wally_16-09-27	13151	2	3	666.992	1998.96	2.76e-16	-4.50943	0.45754	5.43955	0.379363	8.60942	2.8e-248	813	K01130	bact	P	Sulfatase	SRR3505673.80429.1										classified	8	8	1;131567;2;1224	1.00;0.83;0.83;0.68	Bacteria: 0.83	Proteobacteria: 0.68	not classified	not classified	not classified	not classified	not classified
SRR3505673.94921.1_6	K.AAVEEGIVPGGGVALIR.A	MinT_frac_Kans_25ug_01_01_QE_03Feb17_Wally_16-09-27	24879	2	3	536.645	1607.91	2.76e-16	-0.303822	4.66315	5.43955	0.379363	8.60942	8.3e-265	875.9	K04077	bact	O	Prevents misfolding and promotes the refolding and proper assembly of unfolded polypeptides generated under stress conditions (By similarity)	SRR3505673.94921.1										classified	8	8	1;131567;2	1.00;1.00;0.93	Bacteria: 0.93	not classified	not classified	not classified	not classified	not classified	not classified
SRR3505673.100111.1_5	K.AAVEEGIVPGGGVALIR.A	MinT_frac_Kans_25ug_01_01_QE_03Feb17_Wally_16-09-27	24879	2	3	536.645	1607.91	2.76e-16	-0.303822	4.66315	5.43955	0.379363	8.60942	2.8e-270	893.9	K04077	bact	O	Prevents misfolding and promotes the refolding and proper assembly of unfolded polypeptides generated under stress conditions (By similarity)	SRR3505673.100111.1										classified	8	7	1;131567;2;57723	1.00;1.00;1.00;0.92	Bacteria: 1.00	Acidobacteria: 0.92	not classified	not classified	not classified	not classified	not classified
SRR3505673.6171.1_9	K.AAVEEGIVPGGGVALIR.A	MinT_frac_Kans_25ug_01_01_QE_03Feb17_Wally_16-09-27	24879	2	3	536.645	1607.91	2.76e-16	-0.303822	4.66315	5.43955	0.379363	8.60942	2.9e-72	238.7	K04077	bact	O	Prevents misfolding and promotes the refolding and proper assembly of unfolded polypeptides generated under stress conditions (By similarity)	SRR3505673.6171.1										classified	9	8	1;131567;2	1.00;1.00;1.00	Bacteria: 1.00	not classified	not classified	not classified	not classified	not classified	not classified
SRR3505673.65345.1_9	K.AAVEEGIVPGGGVALIR.A	MinT_frac_Kans_25ug_01_01_QE_03Feb17_Wally_16-09-27	24879	2	3	536.645	1607.91	2.76e-16	-0.303822	4.66315	5.43955	0.379363	8.60942	5.8e-257	850	K04077	bact	O	Prevents misfolding and promotes the refolding and proper assembly of unfolded polypeptides generated under stress conditions (By similarity)	SRR3505673.65345.1										classified	10	10	1;131567;2;1224	1.00;1.00;1.00;0.52	Bacteria: 1.00	Proteobacteria: 0.52	not classified	not classified	not classified	not classified	not classified
SRR3505673.97319.1_6	K.AAVEEGIVPGGGVALIR.A	MinT_frac_Kans_25ug_01_01_QE_03Feb17_Wally_16-09-27	24879	2	3	536.645	1607.91	2.76e-16	-0.303822	4.66315	5.43955	0.379363	8.60942	8.9e-254	839.4	K04077	bact	O	Prevents misfolding and promotes the refolding and proper assembly of unfolded polypeptides generated under stress conditions (By similarity)	SRR3505673.97319.1										classified	7	7	1;131567;2	1.00;1.00;1.00	Bacteria: 1.00	not classified	not classified	not classified	not classified	not classified	not classified
SRR3505673.84975.1_1	K.AAVEEGIVPGGGVALIR.A	MinT_frac_Kans_25ug_01_01_QE_03Feb17_Wally_16-09-27	24879	2	3	536.645	1607.91	2.76e-16	-0.303822	4.66315	5.43955	0.379363	8.60942	7.1e-235	776	K04077	bact	O	Prevents misfolding and promotes the refolding and proper assembly of unfolded polypeptides generated under stress conditions (By similarity)	SRR3505673.84975.1										classified	4	2	1;131567;2	1.00;1.00;1.00	Bacteria: 1.00	not classified	not classified	not classified	not classified	not classified	not classified
SRR3505673.17740.1_1	K.AAVEEGIVPGGGVALIR.A	MinT_frac_Kans_25ug_01_01_QE_03Feb17_Wally_16-09-27	24879	2	3	536.645	1607.91	2.76e-16	-0.303822	4.66315	5.43955	0.379363	8.60942	5.5e-118	389.7	K04077	bact	O	Prevents misfolding and promotes the refolding and proper assembly of unfolded polypeptides generated under stress conditions (By similarity)	SRR3505673.17740.1										classified	5	4	1;131567;2;57723;458031;1813735;2211325*;2004797*;1855912*	1.00;1.00;1.00;0.62;0.62;0.55;0.55;0.55;0.55	Bacteria: 1.00	Acidobacteria: 0.62	Acidobacteria subdivision 6: 0.55		Vicinamibacteraceae*: 0.55	Luteitalea*: 0.55	Luteitalea pratensis*: 0.55
SRR3505673.94921.1_6	K.AAVEEGIVPGGGVALIR.G	MinT_frac_Kans_25ug_01_01_QE_03Feb17_Wally_16-09-27	24879	2	3	536.645	1607.91	2.76e-16	-0.303822	4.66315	5.43955	0.379363	8.60942	8.3e-265	875.9	K04077	bact	O	Prevents misfolding and promotes the refolding and proper assembly of unfolded polypeptides generated under stress conditions (By similarity)	SRR3505673.94921.1										classified	8	8	1;131567;2	1.00;1.00;0.93	Bacteria: 0.93	not classified	not classified	not classified	not classified	not classified	not classified
SRR3505673.100111.1_5	K.AAVEEGIVPGGGVALIR.G	MinT_frac_Kans_25ug_01_01_QE_03Feb17_Wally_16-09-27	24879	2	3	536.645	1607.91	2.76e-16	-0.303822	4.66315	5.43955	0.379363	8.60942	2.8e-270	893.9	K04077	bact	O	Prevents misfolding and promotes the refolding and proper assembly of unfolded polypeptides generated under stress conditions (By similarity)	SRR3505673.100111.1										classified	8	7	1;131567;2;57723	1.00;1.00;1.00;0.92	Bacteria: 1.00	Acidobacteria: 0.92	not classified	not classified	not classified	not classified	not classified
SRR3505673.6171.1_9	K.AAVEEGIVPGGGVALIR.G	MinT_frac_Kans_25ug_01_01_QE_03Feb17_Wally_16-09-27	24879	2	3	536.645	1607.91	2.76e-16	-0.303822	4.66315	5.43955	0.379363	8.60942	2.9e-72	238.7	K04077	bact	O	Prevents misfolding and promotes the refolding and proper assembly of unfolded polypeptides generated under stress conditions (By similarity)	SRR3505673.6171.1										classified	9	8	1;131567;2	1.00;1.00;1.00	Bacteria: 1.00	not classified	not classified	not classified	not classified	not classified	not classified
SRR3505673.65345.1_9	K.AAVEEGIVPGGGVALIR.G	MinT_frac_Kans_25ug_01_01_QE_03Feb17_Wally_16-09-27	24879	2	3	536.645	1607.91	2.76e-16	-0.303822	4.66315	5.43955	0.379363	8.60942	5.8e-257	850	K04077	bact	O	Prevents misfolding and promotes the refolding and proper assembly of unfolded polypeptides generated under stress conditions (By similarity)	SRR3505673.65345.1										classified	10	10	1;131567;2;1224	1.00;1.00;1.00;0.52	Bacteria: 1.00	Proteobacteria: 0.52	not classified	not classified	not classified	not classified	not classified
SRR3505673.97319.1_6	K.AAVEEGIVPGGGVALIR.G	MinT_frac_Kans_25ug_01_01_QE_03Feb17_Wally_16-09-27	24879	2	3	536.645	1607.91	2.76e-16	-0.303822	4.66315	5.43955	0.379363	8.60942	8.9e-254	839.4	K04077	bact	O	Prevents misfolding and promotes the refolding and proper assembly of unfolded polypeptides generated under stress conditions (By similarity)	SRR3505673.97319.1										classified	7	7	1;131567;2	1.00;1.00;1.00	Bacteria: 1.00	not classified	not classified	not classified	not classified	not classified	not classified
SRR3505673.84975.1_1	K.AAVEEGIVPGGGVALIR.G	MinT_frac_Kans_25ug_01_01_QE_03Feb17_Wally_16-09-27	24879	2	3	536.645	1607.91	2.76e-16	-0.303822	4.66315	5.43955	0.379363	8.60942	7.1e-235	776	K04077	bact	O	Prevents misfolding and promotes the refolding and proper assembly of unfolded polypeptides generated under stress conditions (By similarity)	SRR3505673.84975.1										classified	4	2	1;131567;2	1.00;1.00;1.00	Bacteria: 1.00	not classified	not classified	not classified	not classified	not classified	not classified
SRR3505673.17740.1_1	K.AAVEEGIVPGGGVALIR.G	MinT_frac_Kans_25ug_01_01_QE_03Feb17_Wally_16-09-27	24879	2	3	536.645	1607.91	2.76e-16	-0.303822	4.66315	5.43955	0.379363	8.60942	5.5e-118	389.7	K04077	bact	O	Prevents misfolding and promotes the refolding and proper assembly of unfolded polypeptides generated under stress conditions (By similarity)	SRR3505673.17740.1										classified	5	4	1;131567;2;57723;458031;1813735;2211325*;2004797*;1855912*	1.00;1.00;1.00;0.62;0.62;0.55;0.55;0.55;0.55	Bacteria: 1.00	Acidobacteria: 0.62	Acidobacteria subdivision 6: 0.55		Vicinamibacteraceae*: 0.55	Luteitalea*: 0.55	Luteitalea pratensis*: 0.55
SRR3505673.17740.1_1	R.AAVEEGIVPGGGVALIR.A	MinT_frac_Kans_25ug_01_01_QE_03Feb17_Wally_16-09-27	24879	2	3	536.645	1607.91	2.76e-16	-0.303822	4.66315	5.43955	0.379363	8.60942	5.5e-118	389.7	K04077	bact	O	Prevents misfolding and promotes the refolding and proper assembly of unfolded polypeptides generated under stress conditions (By similarity)	SRR3505673.17740.1										classified	5	4	1;131567;2;57723;458031;1813735;2211325*;2004797*;1855912*	1.00;1.00;1.00;0.62;0.62;0.55;0.55;0.55;0.55	Bacteria: 1.00	Acidobacteria: 0.62	Acidobacteria subdivision 6: 0.55		Vicinamibacteraceae*: 0.55	Luteitalea*: 0.55	Luteitalea pratensis*: 0.55
SRR3505673.84975.1_1	R.AAVEEGIVPGGGVALIR.A	MinT_frac_Kans_25ug_01_01_QE_03Feb17_Wally_16-09-27	24879	2	3	536.645	1607.91	2.76e-16	-0.303822	4.66315	5.43955	0.379363	8.60942	7.1e-235	776	K04077	bact	O	Prevents misfolding and promotes the refolding and proper assembly of unfolded polypeptides generated under stress conditions (By similarity)	SRR3505673.84975.1										classified	4	2	1;131567;2	1.00;1.00;1.00	Bacteria: 1.00	not classified	not classified	not classified	not classified	not classified	not classified
SRR3505673.97319.1_6	R.AAVEEGIVPGGGVALIR.A	MinT_frac_Kans_25ug_01_01_QE_03Feb17_Wally_16-09-27	24879	2	3	536.645	1607.91	2.76e-16	-0.303822	4.66315	5.43955	0.379363	8.60942	8.9e-254	839.4	K04077	bact	O	Prevents misfolding and promotes the refolding and proper assembly of unfolded polypeptides generated under stress conditions (By similarity)	SRR3505673.97319.1										classified	7	7	1;131567;2	1.00;1.00;1.00	Bacteria: 1.00	not classified	not classified	not classified	not classified	not classified	not classified
SRR3505673.6171.1_9	R.AAVEEGIVPGGGVALIR.A	MinT_frac_Kans_25ug_01_01_QE_03Feb17_Wally_16-09-27	24879	2	3	536.645	1607.91	2.76e-16	-0.303822	4.66315	5.43955	0.379363	8.60942	2.9e-72	238.7	K04077	bact	O	Prevents misfolding and promotes the refolding and proper assembly of unfolded polypeptides generated under stress conditions (By similarity)	SRR3505673.6171.1										classified	9	8	1;131567;2	1.00;1.00;1.00	Bacteria: 1.00	not classified	not classified	not classified	not classified	not classified	not classified
SRR3505673.94921.1_6	R.AAVEEGIVPGGGVALIR.A	MinT_frac_Kans_25ug_01_01_QE_03Feb17_Wally_16-09-27	24879	2	3	536.645	1607.91	2.76e-16	-0.303822	4.66315	5.43955	0.379363	8.60942	8.3e-265	875.9	K04077	bact	O	Prevents misfolding and promotes the refolding and proper assembly of unfolded polypeptides generated under stress conditions (By similarity)	SRR3505673.94921.1										classified	8	8	1;131567;2	1.00;1.00;0.93	Bacteria: 0.93	not classified	not classified	not classified	not classified	not classified	not classified
SRR3505673.65345.1_9	R.AAVEEGIVPGGGVALIR.A	MinT_frac_Kans_25ug_01_01_QE_03Feb17_Wally_16-09-27	24879	2	3	536.645	1607.91	2.76e-16	-0.303822	4.66315	5.43955	0.379363	8.60942	5.8e-257	850	K04077	bact	O	Prevents misfolding and promotes the refolding and proper assembly of unfolded polypeptides generated under stress conditions (By similarity)	SRR3505673.65345.1										classified	10	10	1;131567;2;1224	1.00;1.00;1.00;0.52	Bacteria: 1.00	Proteobacteria: 0.52	not classified	not classified	not classified	not classified	not classified
SRR3505673.100111.1_5	R.AAVEEGIVPGGGVALIR.A	MinT_frac_Kans_25ug_01_01_QE_03Feb17_Wally_16-09-27	24879	2	3	536.645	1607.91	2.76e-16	-0.303822	4.66315	5.43955	0.379363	8.60942	2.8e-270	893.9	K04077	bact	O	Prevents misfolding and promotes the refolding and proper assembly of unfolded polypeptides generated under stress conditions (By similarity)	SRR3505673.100111.1										classified	8	7	1;131567;2;57723	1.00;1.00;1.00;0.92	Bacteria: 1.00	Acidobacteria: 0.92	not classified	not classified	not classified	not classified	not classified
SRR3505673.84975.1_1	R.AAVEEGIVPGGGVALIR.C	MinT_frac_Kans_25ug_01_01_QE_03Feb17_Wally_16-09-27	24879	2	3	536.645	1607.91	2.76e-16	-0.303822	4.66315	5.43955	0.379363	8.60942	7.1e-235	776	K04077	bact	O	Prevents misfolding and promotes the refolding and proper assembly of unfolded polypeptides generated under stress conditions (By similarity)	SRR3505673.84975.1										classified	4	2	1;131567;2	1.00;1.00;1.00	Bacteria: 1.00	not classified	not classified	not classified	not classified	not classified	not classified
SRR3505673.44498.1_5	K.AAVEEGIVPGGGVALLR.A	MinT_frac_Kans_25ug_01_01_QE_03Feb17_Wally_16-09-27	24879	2	3	536.645	1607.91	2.76e-16	-0.303822	4.66315	5.43955	0.379363	8.60942	3.7e-272	900.2	K04077	bact	O	Prevents misfolding and promotes the refolding and proper assembly of unfolded polypeptides generated under stress conditions (By similarity)	SRR3505673.44498.1										classified	10	10	1;131567;2;57723;458031;305072	1.00;1.00;1.00;0.69;0.69;0.69	Bacteria: 1.00	Acidobacteria: 0.69	not classified	not classified	not classified	not classified	not classified
SRR3505673.88006.1_8	K.AAVEEGIVPGGGVALLR.A	MinT_frac_Kans_25ug_01_01_QE_03Feb17_Wally_16-09-27	24879	2	3	536.645	1607.91	2.76e-16	-0.303822	4.66315	5.43955	0.379363	8.60942	3.5e-254	840.8	K04077	bact	O	Prevents misfolding and promotes the refolding and proper assembly of unfolded polypeptides generated under stress conditions (By similarity)	SRR3505673.88006.1										classified	12	9	1;131567;2;57723;458031;305072	1.00;1.00;1.00;0.77;0.72;0.58	Bacteria: 1.00	Acidobacteria: 0.77	not classified	not classified	not classified	not classified	not classified
SRR3505673.33089.1_3	K.AAVEEGIVPGGGVALLR.A	MinT_frac_Kans_25ug_01_01_QE_03Feb17_Wally_16-09-27	24879	2	3	536.645	1607.91	2.76e-16	-0.303822	4.66315	5.43955	0.379363	8.60942	2.3e-262	867.9	K04077	bact	O	Prevents misfolding and promotes the refolding and proper assembly of unfolded polypeptides generated under stress conditions (By similarity)	SRR3505673.33089.1										classified	8	7	1;131567;2;57723;458031;305072	1.00;1.00;1.00;0.96;0.55;0.55	Bacteria: 1.00	Acidobacteria: 0.96	not classified	not classified	not classified	not classified	not classified
SRR3505673.108113.1_11	K.AAVEEGIVPGGGVALLR.A	MinT_frac_Kans_25ug_01_01_QE_03Feb17_Wally_16-09-27	24879	2	3	536.645	1607.91	2.76e-16	-0.303822	4.66315	5.43955	0.379363	8.60942	6.9e-266	879.3	K04077	bact	O	Prevents misfolding and promotes the refolding and proper assembly of unfolded polypeptides generated under stress conditions (By similarity)	SRR3505673.108113.1										classified	11	7	1	1	not classified	not classified	not classified	not classified	not classified	not classified	not classified
SRR3505673.38273.1_5	K.AAVEEGIVPGGGVALLR.A	MinT_frac_Kans_25ug_01_01_QE_03Feb17_Wally_16-09-27	24879	2	3	536.645	1607.91	2.76e-16	-0.303822	4.66315	5.43955	0.379363	8.60942	4.2e-253	837.2	K04077	bact	O	Prevents misfolding and promotes the refolding and proper assembly of unfolded polypeptides generated under stress conditions (By similarity)	SRR3505673.38273.1										classified	10	8	1;131567;2	1.00;1.00;1.00	Bacteria: 1.00	not classified	not classified	not classified	not classified	not classified	not classified
SRR3505673.57964.1_3	K.AAVEEGIVPGGGVALLR.A	MinT_frac_Kans_25ug_01_01_QE_03Feb17_Wally_16-09-27	24879	2	3	536.645	1607.91	2.76e-16	-0.303822	4.66315	5.43955	0.379363	8.60942	1e-262	869	K04077	bact	O	Prevents misfolding and promotes the refolding and proper assembly of unfolded polypeptides generated under stress conditions (By similarity)	SRR3505673.57964.1										classified	12	10	1;131567;2;57723;458031;305072	1.00;1.00;1.00;0.88;0.71;0.71	Bacteria: 1.00	Acidobacteria: 0.88	not classified	not classified	not classified	not classified	not classified
SRR3505673.37239.1_4	K.AAVEEGIVPGGGVALLR.A	MinT_frac_Kans_25ug_01_01_QE_03Feb17_Wally_16-09-27	24879	2	3	536.645	1607.91	2.76e-16	-0.303822	4.66315	5.43955	0.379363	8.60942	6.3e-231	762.9	K04077	bact	O	Prevents misfolding and promotes the refolding and proper assembly of unfolded polypeptides generated under stress conditions (By similarity)	SRR3505673.37239.1										classified	9	8	1;131567;2;1224;28211	1.00;1.00;1.00;0.65;0.51	Bacteria: 1.00	Proteobacteria: 0.65	Alphaproteobacteria: 0.51	not classified	not classified	not classified	not classified
SRR3505673.42972.1_9	K.AAVEEGIVPGGGVALLR.A	MinT_frac_Kans_25ug_01_01_QE_03Feb17_Wally_16-09-27	24879	2	3	536.645	1607.91	2.76e-16	-0.303822	4.66315	5.43955	0.379363	8.60942	0	1098.6	K04077	bact	O	Prevents misfolding and promotes the refolding and proper assembly of unfolded polypeptides generated under stress conditions (By similarity)	SRR3505673.42972.1										classified	10	9	1;131567;2;1224;28211;356	1.00;1.00;1.00;0.95;0.95;0.55	Bacteria: 1.00	Proteobacteria: 0.95	Alphaproteobacteria: 0.95	Rhizobiales: 0.55	not classified	not classified	not classified
SRR3505673.61001.1_4	K.AAVEEGIVPGGGVALLR.A	MinT_frac_Kans_25ug_01_01_QE_03Feb17_Wally_16-09-27	24879	2	3	536.645	1607.91	2.76e-16	-0.303822	4.66315	5.43955	0.379363	8.60942	1.4e-246	815.8	K04077	bact	O	Prevents misfolding and promotes the refolding and proper assembly of unfolded polypeptides generated under stress conditions (By similarity)	SRR3505673.61001.1										classified	11	10	1;131567;2;2323;1783234;1752708	1.00;1.00;1.00;0.95;0.95;0.63	Bacteria: 1.00	Candidatus Rokubacteria: 0.63	not classified	not classified	not classified	not classified	not classified
SRR3505673.80657.1_5	K.AAVEEGIVPGGGVALLR.A	MinT_frac_Kans_25ug_01_01_QE_03Feb17_Wally_16-09-27	24879	2	3	536.645	1607.91	2.76e-16	-0.303822	4.66315	5.43955	0.379363	8.60942	3.7e-258	854	K04077	bact	O	Prevents misfolding and promotes the refolding and proper assembly of unfolded polypeptides generated under stress conditions (By similarity)	SRR3505673.80657.1										classified	11	8	1;131567;2	1.00;1.00;1.00	Bacteria: 1.00	not classified	not classified	not classified	not classified	not classified	not classified
SRR3505673.69348.1_9	K.AAVEEGIVPGGGVALLR.A	MinT_frac_Kans_25ug_01_01_QE_03Feb17_Wally_16-09-27	24879	2	3	536.645	1607.91	2.76e-16	-0.303822	4.66315	5.43955	0.379363	8.60942	0	1051.3	K04077	bact	O	Prevents misfolding and promotes the refolding and proper assembly of unfolded polypeptides generated under stress conditions (By similarity)	SRR3505673.69348.1										classified	9	8	1;131567;2;1783257;74201	1.00;1.00;0.74;0.52;0.52	Bacteria: 0.74	Verrucomicrobia: 0.52	not classified	not classified	not classified	not classified	not classified
SRR3505673.72380.1_4	K.AAVEEGIVPGGGVALLR.A	MinT_frac_Kans_25ug_01_01_QE_03Feb17_Wally_16-09-27	24879	2	3	536.645	1607.91	2.76e-16	-0.303822	4.66315	5.43955	0.379363	8.60942	6e-301	995.2	K04077	bact	O	Prevents misfolding and promotes the refolding and proper assembly of unfolded polypeptides generated under stress conditions (By similarity)	SRR3505673.72380.1										classified	11	11	1;131567;2;1783257;74201	1.00;1.00;0.98;0.98;0.98	Bacteria: 0.98	Verrucomicrobia: 0.98	not classified	not classified	not classified	not classified	not classified
SRR3505673.106512.1_4	K.AAVEEGIVPGGGVALLR.A	MinT_frac_Kans_25ug_01_01_QE_03Feb17_Wally_16-09-27	24879	2	3	536.645	1607.91	2.76e-16	-0.303822	4.66315	5.43955	0.379363	8.60942	0	1010.4	K04077	bact	O	Prevents misfolding and promotes the refolding and proper assembly of unfolded polypeptides generated under stress conditions (By similarity)	SRR3505673.106512.1										classified	11	7	1;131567;2;57723	1.00;1.00;1.00;1.00	Bacteria: 1.00	Acidobacteria: 1.00	not classified	not classified	not classified	not classified	not classified
SRR3505673.89540.1_2	K.AAVEEGIVPGGGVALLR.A	MinT_frac_Kans_25ug_01_01_QE_03Feb17_Wally_16-09-27	24879	2	3	536.645	1607.91	2.76e-16	-0.303822	4.66315	5.43955	0.379363	8.60942	1.2e-291	964.4	K04077	bact	O	Prevents misfolding and promotes the refolding and proper assembly of unfolded polypeptides generated under stress conditions (By similarity)	SRR3505673.89540.1										classified	7	7	1;131567;2;1224;28211	1.00;1.00;1.00;0.65;0.65	Bacteria: 1.00	Proteobacteria: 0.65	Alphaproteobacteria: 0.65	not classified	not classified	not classified	not classified
SRR3505673.42434.1_7	K.AAVEEGIVPGGGVALLR.A	MinT_frac_Kans_25ug_01_01_QE_03Feb17_Wally_16-09-27	24879	2	3	536.645	1607.91	2.76e-16	-0.303822	4.66315	5.43955	0.379363	8.60942	1.1e-241	799.4	K04077	bact	O	Prevents misfolding and promotes the refolding and proper assembly of unfolded polypeptides generated under stress conditions (By similarity)	SRR3505673.42434.1										classified	10	6	1;131567;2;57723	1.00;1.00;1.00;0.62	Bacteria: 1.00	Acidobacteria: 0.62	not classified	not classified	not classified	not classified	not classified
SRR3505673.441.1_5	K.AAVEEGIVPGGGVALLR.A	MinT_frac_Kans_25ug_01_01_QE_03Feb17_Wally_16-09-27	24879	2	3	536.645	1607.91	2.76e-16	-0.303822	4.66315	5.43955	0.379363	8.60942	2.7e-276	913.8	K04077	bact	O	Prevents misfolding and promotes the refolding and proper assembly of unfolded polypeptides generated under stress conditions (By similarity)	SRR3505673.441.1										classified	12	12	1;131567;2;1224;68525;28221;45456;122706	1.00;1.00;1.00;0.74;0.74;0.74;0.69;0.69	Bacteria: 1.00	Proteobacteria: 0.74	Deltaproteobacteria: 0.74	not classified	not classified	not classified	not classified
SRR3505673.58598.1_5	K.AAVEEGIVPGGGVALLR.A	MinT_frac_Kans_25ug_01_01_QE_03Feb17_Wally_16-09-27	24879	2	3	536.645	1607.91	2.76e-16	-0.303822	4.66315	5.43955	0.379363	8.60942	0	1072	K04077	bact	O	Prevents misfolding and promotes the refolding and proper assembly of unfolded polypeptides generated under stress conditions (By similarity)	SRR3505673.58598.1										classified	9	9	1;131567;2;1224;28211;356	1.00;1.00;1.00;0.95;0.90;0.64	Bacteria: 1.00	Proteobacteria: 0.95	Alphaproteobacteria: 0.90	Rhizobiales: 0.64	not classified	not classified	not classified
SRR3505673.105774.1_4	K.AAVEEGIVPGGGVALLR.A	MinT_frac_Kans_25ug_01_01_QE_03Feb17_Wally_16-09-27	24879	2	3	536.645	1607.91	2.76e-16	-0.303822	4.66315	5.43955	0.379363	8.60942	1.6e-300	993.6	K04077	bact	O	Prevents misfolding and promotes the refolding and proper assembly of unfolded polypeptides generated under stress conditions (By similarity)	SRR3505673.105774.1										classified	9	4	1;131567;2	1.00;1.00;0.50	Bacteria: 0.50	not classified	not classified	not classified	not classified	not classified	not classified
SRR3505673.53445.1_3	K.AAVEEGIVPGGGVALLR.A	MinT_frac_Kans_25ug_01_01_QE_03Feb17_Wally_16-09-27	24879	2	3	536.645	1607.91	2.76e-16	-0.303822	4.66315	5.43955	0.379363	8.60942	1.2e-257	852.2	K04077	bact	O	Prevents misfolding and promotes the refolding and proper assembly of unfolded polypeptides generated under stress conditions (By similarity)	SRR3505673.53445.1										classified	4	3	1;131567;2;2323;1783234	1.00;1.00;1.00;0.70;0.70	Bacteria: 1.00	not classified	not classified	not classified	not classified	not classified	not classified
SRR3505673.74460.1_5	K.AAVEEGIVPGGGVALLR.A	MinT_frac_Kans_25ug_01_01_QE_03Feb17_Wally_16-09-27	24879	2	3	536.645	1607.91	2.76e-16	-0.303822	4.66315	5.43955	0.379363	8.60942	7.9e-279	922.3	K04077	bact	O	Prevents misfolding and promotes the refolding and proper assembly of unfolded polypeptides generated under stress conditions (By similarity)	SRR3505673.74460.1										classified	13	10	1;131567;2	1.00;1.00;0.60	Bacteria: 0.60	not classified	not classified	not classified	not classified	not classified	not classified
SRR3505673.75755.1_4	K.AAVEEGIVPGGGVALLR.A	MinT_frac_Kans_25ug_01_01_QE_03Feb17_Wally_16-09-27	24879	2	3	536.645	1607.91	2.76e-16	-0.303822	4.66315	5.43955	0.379363	8.60942	0	1111.2	K04077	bact	O	Prevents misfolding and promotes the refolding and proper assembly of unfolded polypeptides generated under stress conditions (By similarity)	SRR3505673.75755.1										classified	7	7	1;131567;2;1224;28211	1.00;1.00;1.00;0.94;0.94	Bacteria: 1.00	Proteobacteria: 0.94	Alphaproteobacteria: 0.94	not classified	not classified	not classified	not classified
SRR3505673.83024.1_12	K.AAVEEGIVPGGGVALLR.A	MinT_frac_Kans_25ug_01_01_QE_03Feb17_Wally_16-09-27	24879	2	3	536.645	1607.91	2.76e-16	-0.303822	4.66315	5.43955	0.379363	8.60942	8.2e-64	211.2	K04077	bact	O	Prevents misfolding and promotes the refolding and proper assembly of unfolded polypeptides generated under stress conditions (By similarity)	SRR3505673.83024.1										classified	12	11	1;131567;2	1.00;1.00;1.00	Bacteria: 1.00	not classified	not classified	not classified	not classified	not classified	not classified
SRR3505673.85452.1_4	K.AAVEEGIVPGGGVALLR.A	MinT_frac_Kans_25ug_01_01_QE_03Feb17_Wally_16-09-27	24879	2	3	536.645	1607.91	2.76e-16	-0.303822	4.66315	5.43955	0.379363	8.60942	0	1076.2	K04077	bact	O	Prevents misfolding and promotes the refolding and proper assembly of unfolded polypeptides generated under stress conditions (By similarity)	SRR3505673.85452.1										classified	7	6	1;131567;2;1224;28211	1.00;0.80;0.80;0.58;0.58	Bacteria: 0.80	Proteobacteria: 0.58	Alphaproteobacteria: 0.58	not classified	not classified	not classified	not classified
SRR3505673.109117.1_6	K.AAVEEGIVPGGGVALLR.A	MinT_frac_Kans_25ug_01_01_QE_03Feb17_Wally_16-09-27	24879	2	3	536.645	1607.91	2.76e-16	-0.303822	4.66315	5.43955	0.379363	8.60942	1.4e-144	477.6	K04077	bact	O	Prevents misfolding and promotes the refolding and proper assembly of unfolded polypeptides generated under stress conditions (By similarity)	SRR3505673.109117.1										classified	6	5	1;131567;2;57723;458031;305072	1.00;1.00;1.00;0.78;0.78;0.78	Bacteria: 1.00	Acidobacteria: 0.78	not classified	not classified	not classified	not classified	not classified
SRR3505673.52434.1_4	K.AAVEEGIVPGGGVALLR.A	MinT_frac_Kans_25ug_01_01_QE_03Feb17_Wally_16-09-27	24879	2	3	536.645	1607.91	2.76e-16	-0.303822	4.66315	5.43955	0.379363	8.60942	3.4e-288	953.4	K04077	bact	O	Prevents misfolding and promotes the refolding and proper assembly of unfolded polypeptides generated under stress conditions (By similarity)	SRR3505673.52434.1										classified	7	7	1;131567;2;1224	1.00;1.00;1.00;0.53	Bacteria: 1.00	Proteobacteria: 0.53	not classified	not classified	not classified	not classified	not classified
SRR3505673.21150.1_8	K.AAVEEGIVPGGGVALLR.A	MinT_frac_Kans_25ug_01_01_QE_03Feb17_Wally_16-09-27	24879	2	3	536.645	1607.91	2.76e-16	-0.303822	4.66315	5.43955	0.379363	8.60942	4.1e-249	824	K04077	bact	O	Prevents misfolding and promotes the refolding and proper assembly of unfolded polypeptides generated under stress conditions (By similarity)	SRR3505673.21150.1										classified	12	12	1;131567;2;2323;1783234;1752708	1.00;1.00;1.00;0.56;0.56;0.51	Bacteria: 1.00	Candidatus Rokubacteria: 0.51	not classified	not classified	not classified	not classified	not classified
SRR3505673.99201.1_9	K.AAVEEGIVPGGGVALLR.A	MinT_frac_Kans_25ug_01_01_QE_03Feb17_Wally_16-09-27	24879	2	3	536.645	1607.91	2.76e-16	-0.303822	4.66315	5.43955	0.379363	8.60942	7.6e-279	922	K04077	bact	O	Prevents misfolding and promotes the refolding and proper assembly of unfolded polypeptides generated under stress conditions (By similarity)	SRR3505673.99201.1										classified	13	6	1;131567;2;1224;28211	1.00;1.00;1.00;0.54;0.54	Bacteria: 1.00	Proteobacteria: 0.54	Alphaproteobacteria: 0.54	not classified	not classified	not classified	not classified
SRR3505673.5320.1_1	K.AAVEEGIVPGGGVALLR.A	MinT_frac_Kans_25ug_01_01_QE_03Feb17_Wally_16-09-27	24879	2	3	536.645	1607.91	2.76e-16	-0.303822	4.66315	5.43955	0.379363	8.60942	3.4e-221	731.4	K04077	bact	O	Prevents misfolding and promotes the refolding and proper assembly of unfolded polypeptides generated under stress conditions (By similarity)	SRR3505673.5320.1										classified	15	13	1;131567;2;57723;458031;305072;1978231	1.00;1.00;1.00;0.97;0.97;0.94;0.83	Bacteria: 1.00	Acidobacteria: 0.97					Acidobacteria bacterium: 0.83
SRR3505673.58004.1_1	K.AAVEEGIVPGGGVALLR.A	MinT_frac_Kans_25ug_01_01_QE_03Feb17_Wally_16-09-27	24879	2	3	536.645	1607.91	2.76e-16	-0.303822	4.66315	5.43955	0.379363	8.60942	1.1e-267	885.5	K04077	bact	O	Prevents misfolding and promotes the refolding and proper assembly of unfolded polypeptides generated under stress conditions (By similarity)	SRR3505673.58004.1										classified	11	7	1;131567;2;57723	1.00;1.00;1.00;0.56	Bacteria: 1.00	Acidobacteria: 0.56	not classified	not classified	not classified	not classified	not classified
SRR3505673.6451.1_3	K.AAVEEGIVPGGGVALLR.A	MinT_frac_Kans_25ug_01_01_QE_03Feb17_Wally_16-09-27	24879	2	3	536.645	1607.91	2.76e-16	-0.303822	4.66315	5.43955	0.379363	8.60942	3.2e-255	844.4	K04077	bact	O	Prevents misfolding and promotes the refolding and proper assembly of unfolded polypeptides generated under stress conditions (By similarity)	SRR3505673.6451.1										classified	5	5	1;131567;2	1.00;1.00;1.00	Bacteria: 1.00	not classified	not classified	not classified	not classified	not classified	not classified
SRR3505673.70221.1_4	K.AAVEEGIVPGGGVALLR.A	MinT_frac_Kans_25ug_01_01_QE_03Feb17_Wally_16-09-27	24879	2	3	536.645	1607.91	2.76e-16	-0.303822	4.66315	5.43955	0.379363	8.60942	1.9e-269	891.4	K04077	bact	O	Prevents misfolding and promotes the refolding and proper assembly of unfolded polypeptides generated under stress conditions (By similarity)	SRR3505673.70221.1										classified	7	6	1;131567;2;57723	1.00;1.00;1.00;0.68	Bacteria: 1.00	Acidobacteria: 0.68	not classified	not classified	not classified	not classified	not classified
SRR3505673.72388.1_7	K.AAVEEGIVPGGGVALLR.A	MinT_frac_Kans_25ug_01_01_QE_03Feb17_Wally_16-09-27	24879	2	3	536.645	1607.91	2.76e-16	-0.303822	4.66315	5.43955	0.379363	8.60942	2.6e-254	841.3	K04077	bact	O	Prevents misfolding and promotes the refolding and proper assembly of unfolded polypeptides generated under stress conditions (By similarity)	SRR3505673.72388.1										classified	8	8	1;131567;2;57723;458031	1.00;1.00;1.00;0.97;0.85	Bacteria: 1.00	Acidobacteria: 0.97	not classified	not classified	not classified	not classified	not classified
SRR3505673.70195.1_7	K.AAVEEGIVPGGGVALLR.A	MinT_frac_Kans_25ug_01_01_QE_03Feb17_Wally_16-09-27	24879	2	3	536.645	1607.91	2.76e-16	-0.303822	4.66315	5.43955	0.379363	8.60942	1e-270	895.5	K04077	bact	O	Prevents misfolding and promotes the refolding and proper assembly of unfolded polypeptides generated under stress conditions (By similarity)	SRR3505673.70195.1										classified	9	9	1;131567;2;57723	1.00;1.00;1.00;0.80	Bacteria: 1.00	Acidobacteria: 0.80	not classified	not classified	not classified	not classified	not classified
SRR3505673.3644.1_5	K.AAVEEGIVPGGGVALLR.A	MinT_frac_Kans_25ug_01_01_QE_03Feb17_Wally_16-09-27	24879	2	3	536.645	1607.91	2.76e-16	-0.303822	4.66315	5.43955	0.379363	8.60942	0	1084.6	K04077	bact	O	Prevents misfolding and promotes the refolding and proper assembly of unfolded polypeptides generated under stress conditions (By similarity)	SRR3505673.3644.1										classified	12	11	1;131567;2;1224;28211;356	1.00;1.00;1.00;0.93;0.89;0.65	Bacteria: 1.00	Proteobacteria: 0.93	Alphaproteobacteria: 0.89	Rhizobiales: 0.65	not classified	not classified	not classified
SRR3505673.77055.1_2	K.AAVEEGIVPGGGVALLR.A	MinT_frac_Kans_25ug_01_01_QE_03Feb17_Wally_16-09-27	24879	2	3	536.645	1607.91	2.76e-16	-0.303822	4.66315	5.43955	0.379363	8.60942	1.7e-292	967.2	K04077	bact	O	Prevents misfolding and promotes the refolding and proper assembly of unfolded polypeptides generated under stress conditions (By similarity)	SRR3505673.77055.1										classified	6	3	1;131567;2;1783257;74201	1.00;1.00;1.00;0.51;0.51	Bacteria: 1.00	Verrucomicrobia: 0.51	not classified	not classified	not classified	not classified	not classified
SRR3505673.105774.1_4	R.AAVEEGIVPGGGVALLR.A	MinT_frac_Kans_25ug_01_01_QE_03Feb17_Wally_16-09-27	24879	2	3	536.645	1607.91	2.76e-16	-0.303822	4.66315	5.43955	0.379363	8.60942	1.6e-300	993.6	K04077	bact	O	Prevents misfolding and promotes the refolding and proper assembly of unfolded polypeptides generated under stress conditions (By similarity)	SRR3505673.105774.1										classified	9	4	1;131567;2	1.00;1.00;0.50	Bacteria: 0.50	not classified	not classified	not classified	not classified	not classified	not classified
SRR3505673.53445.1_3	R.AAVEEGIVPGGGVALLR.A	MinT_frac_Kans_25ug_01_01_QE_03Feb17_Wally_16-09-27	24879	2	3	536.645	1607.91	2.76e-16	-0.303822	4.66315	5.43955	0.379363	8.60942	1.2e-257	852.2	K04077	bact	O	Prevents misfolding and promotes the refolding and proper assembly of unfolded polypeptides generated under stress conditions (By similarity)	SRR3505673.53445.1										classified	4	3	1;131567;2;2323;1783234	1.00;1.00;1.00;0.70;0.70	Bacteria: 1.00	not classified	not classified	not classified	not classified	not classified	not classified
SRR3505673.75755.1_4	R.AAVEEGIVPGGGVALLR.A	MinT_frac_Kans_25ug_01_01_QE_03Feb17_Wally_16-09-27	24879	2	3	536.645	1607.91	2.76e-16	-0.303822	4.66315	5.43955	0.379363	8.60942	0	1111.2	K04077	bact	O	Prevents misfolding and promotes the refolding and proper assembly of unfolded polypeptides generated under stress conditions (By similarity)	SRR3505673.75755.1										classified	7	7	1;131567;2;1224;28211	1.00;1.00;1.00;0.94;0.94	Bacteria: 1.00	Proteobacteria: 0.94	Alphaproteobacteria: 0.94	not classified	not classified	not classified	not classified
SRR3505673.83024.1_12	R.AAVEEGIVPGGGVALLR.A	MinT_frac_Kans_25ug_01_01_QE_03Feb17_Wally_16-09-27	24879	2	3	536.645	1607.91	2.76e-16	-0.303822	4.66315	5.43955	0.379363	8.60942	8.2e-64	211.2	K04077	bact	O	Prevents misfolding and promotes the refolding and proper assembly of unfolded polypeptides generated under stress conditions (By similarity)	SRR3505673.83024.1										classified	12	11	1;131567;2	1.00;1.00;1.00	Bacteria: 1.00	not classified	not classified	not classified	not classified	not classified	not classified
SRR3505673.85452.1_4	R.AAVEEGIVPGGGVALLR.A	MinT_frac_Kans_25ug_01_01_QE_03Feb17_Wally_16-09-27	24879	2	3	536.645	1607.91	2.76e-16	-0.303822	4.66315	5.43955	0.379363	8.60942	0	1076.2	K04077	bact	O	Prevents misfolding and promotes the refolding and proper assembly of unfolded polypeptides generated under stress conditions (By similarity)	SRR3505673.85452.1										classified	7	6	1;131567;2;1224;28211	1.00;0.80;0.80;0.58;0.58	Bacteria: 0.80	Proteobacteria: 0.58	Alphaproteobacteria: 0.58	not classified	not classified	not classified	not classified
SRR3505673.3644.1_5	R.AAVEEGIVPGGGVALLR.A	MinT_frac_Kans_25ug_01_01_QE_03Feb17_Wally_16-09-27	24879	2	3	536.645	1607.91	2.76e-16	-0.303822	4.66315	5.43955	0.379363	8.60942	0	1084.6	K04077	bact	O	Prevents misfolding and promotes the refolding and proper assembly of unfolded polypeptides generated under stress conditions (By similarity)	SRR3505673.3644.1										classified	12	11	1;131567;2;1224;28211;356	1.00;1.00;1.00;0.93;0.89;0.65	Bacteria: 1.00	Proteobacteria: 0.93	Alphaproteobacteria: 0.89	Rhizobiales: 0.65	not classified	not classified	not classified
SRR3505673.441.1_5	R.AAVEEGIVPGGGVALLR.A	MinT_frac_Kans_25ug_01_01_QE_03Feb17_Wally_16-09-27	24879	2	3	536.645	1607.91	2.76e-16	-0.303822	4.66315	5.43955	0.379363	8.60942	2.7e-276	913.8	K04077	bact	O	Prevents misfolding and promotes the refolding and proper assembly of unfolded polypeptides generated under stress conditions (By similarity)	SRR3505673.441.1										classified	12	12	1;131567;2;1224;68525;28221;45456;122706	1.00;1.00;1.00;0.74;0.74;0.74;0.69;0.69	Bacteria: 1.00	Proteobacteria: 0.74	Deltaproteobacteria: 0.74	not classified	not classified	not classified	not classified
SRR3505673.58598.1_5	R.AAVEEGIVPGGGVALLR.A	MinT_frac_Kans_25ug_01_01_QE_03Feb17_Wally_16-09-27	24879	2	3	536.645	1607.91	2.76e-16	-0.303822	4.66315	5.43955	0.379363	8.60942	0	1072	K04077	bact	O	Prevents misfolding and promotes the refolding and proper assembly of unfolded polypeptides generated under stress conditions (By similarity)	SRR3505673.58598.1										classified	9	9	1;131567;2;1224;28211;356	1.00;1.00;1.00;0.95;0.90;0.64	Bacteria: 1.00	Proteobacteria: 0.95	Alphaproteobacteria: 0.90	Rhizobiales: 0.64	not classified	not classified	not classified
SRR3505673.89540.1_2	R.AAVEEGIVPGGGVALLR.A	MinT_frac_Kans_25ug_01_01_QE_03Feb17_Wally_16-09-27	24879	2	3	536.645	1607.91	2.76e-16	-0.303822	4.66315	5.43955	0.379363	8.60942	1.2e-291	964.4	K04077	bact	O	Prevents misfolding and promotes the refolding and proper assembly of unfolded polypeptides generated under stress conditions (By similarity)	SRR3505673.89540.1										classified	7	7	1;131567;2;1224;28211	1.00;1.00;1.00;0.65;0.65	Bacteria: 1.00	Proteobacteria: 0.65	Alphaproteobacteria: 0.65	not classified	not classified	not classified	not classified
SRR3505673.21150.1_8	R.AAVEEGIVPGGGVALLR.A	MinT_frac_Kans_25ug_01_01_QE_03Feb17_Wally_16-09-27	24879	2	3	536.645	1607.91	2.76e-16	-0.303822	4.66315	5.43955	0.379363	8.60942	4.1e-249	824	K04077	bact	O	Prevents misfolding and promotes the refolding and proper assembly of unfolded polypeptides generated under stress conditions (By similarity)	SRR3505673.21150.1										classified	12	12	1;131567;2;2323;1783234;1752708	1.00;1.00;1.00;0.56;0.56;0.51	Bacteria: 1.00	Candidatus Rokubacteria: 0.51	not classified	not classified	not classified	not classified	not classified
SRR3505673.52434.1_4	R.AAVEEGIVPGGGVALLR.A	MinT_frac_Kans_25ug_01_01_QE_03Feb17_Wally_16-09-27	24879	2	3	536.645	1607.91	2.76e-16	-0.303822	4.66315	5.43955	0.379363	8.60942	3.4e-288	953.4	K04077	bact	O	Prevents misfolding and promotes the refolding and proper assembly of unfolded polypeptides generated under stress conditions (By similarity)	SRR3505673.52434.1										classified	7	7	1;131567;2;1224	1.00;1.00;1.00;0.53	Bacteria: 1.00	Proteobacteria: 0.53	not classified	not classified	not classified	not classified	not classified
SRR3505673.77055.1_2	R.AAVEEGIVPGGGVALLR.A	MinT_frac_Kans_25ug_01_01_QE_03Feb17_Wally_16-09-27	24879	2	3	536.645	1607.91	2.76e-16	-0.303822	4.66315	5.43955	0.379363	8.60942	1.7e-292	967.2	K04077	bact	O	Prevents misfolding and promotes the refolding and proper assembly of unfolded polypeptides generated under stress conditions (By similarity)	SRR3505673.77055.1										classified	6	3	1;131567;2;1783257;74201	1.00;1.00;1.00;0.51;0.51	Bacteria: 1.00	Verrucomicrobia: 0.51	not classified	not classified	not classified	not classified	not classified
SRR3505673.99201.1_9	R.AAVEEGIVPGGGVALLR.A	MinT_frac_Kans_25ug_01_01_QE_03Feb17_Wally_16-09-27	24879	2	3	536.645	1607.91	2.76e-16	-0.303822	4.66315	5.43955	0.379363	8.60942	7.6e-279	922	K04077	bact	O	Prevents misfolding and promotes the refolding and proper assembly of unfolded polypeptides generated under stress conditions (By similarity)	SRR3505673.99201.1										classified	13	6	1;131567;2;1224;28211	1.00;1.00;1.00;0.54;0.54	Bacteria: 1.00	Proteobacteria: 0.54	Alphaproteobacteria: 0.54	not classified	not classified	not classified	not classified
SRR3505673.37239.1_4	R.AAVEEGIVPGGGVALLR.A	MinT_frac_Kans_25ug_01_01_QE_03Feb17_Wally_16-09-27	24879	2	3	536.645	1607.91	2.76e-16	-0.303822	4.66315	5.43955	0.379363	8.60942	6.3e-231	762.9	K04077	bact	O	Prevents misfolding and promotes the refolding and proper assembly of unfolded polypeptides generated under stress conditions (By similarity)	SRR3505673.37239.1										classified	9	8	1;131567;2;1224;28211	1.00;1.00;1.00;0.65;0.51	Bacteria: 1.00	Proteobacteria: 0.65	Alphaproteobacteria: 0.51	not classified	not classified	not classified	not classified
SRR3505673.42972.1_9	R.AAVEEGIVPGGGVALLR.A	MinT_frac_Kans_25ug_01_01_QE_03Feb17_Wally_16-09-27	24879	2	3	536.645	1607.91	2.76e-16	-0.303822	4.66315	5.43955	0.379363	8.60942	0	1098.6	K04077	bact	O	Prevents misfolding and promotes the refolding and proper assembly of unfolded polypeptides generated under stress conditions (By similarity)	SRR3505673.42972.1										classified	10	9	1;131567;2;1224;28211;356	1.00;1.00;1.00;0.95;0.95;0.55	Bacteria: 1.00	Proteobacteria: 0.95	Alphaproteobacteria: 0.95	Rhizobiales: 0.55	not classified	not classified	not classified
SRR3505673.61001.1_4	R.AAVEEGIVPGGGVALLR.A	MinT_frac_Kans_25ug_01_01_QE_03Feb17_Wally_16-09-27	24879	2	3	536.645	1607.91	2.76e-16	-0.303822	4.66315	5.43955	0.379363	8.60942	1.4e-246	815.8	K04077	bact	O	Prevents misfolding and promotes the refolding and proper assembly of unfolded polypeptides generated under stress conditions (By similarity)	SRR3505673.61001.1										classified	11	10	1;131567;2;2323;1783234;1752708	1.00;1.00;1.00;0.95;0.95;0.63	Bacteria: 1.00	Candidatus Rokubacteria: 0.63	not classified	not classified	not classified	not classified	not classified
SRR3505673.80657.1_5	R.AAVEEGIVPGGGVALLR.A	MinT_frac_Kans_25ug_01_01_QE_03Feb17_Wally_16-09-27	24879	2	3	536.645	1607.91	2.76e-16	-0.303822	4.66315	5.43955	0.379363	8.60942	3.7e-258	854	K04077	bact	O	Prevents misfolding and promotes the refolding and proper assembly of unfolded polypeptides generated under stress conditions (By similarity)	SRR3505673.80657.1										classified	11	8	1;131567;2	1.00;1.00;1.00	Bacteria: 1.00	not classified	not classified	not classified	not classified	not classified	not classified
SRR3505673.74460.1_5	R.AAVEEGIVPGGGVALLR.T	MinT_frac_Kans_25ug_01_01_QE_03Feb17_Wally_16-09-27	24879	2	3	536.645	1607.91	2.76e-16	-0.303822	4.66315	5.43955	0.379363	8.60942	7.9e-279	922.3	K04077	bact	O	Prevents misfolding and promotes the refolding and proper assembly of unfolded polypeptides generated under stress conditions (By similarity)	SRR3505673.74460.1										classified	13	10	1;131567;2	1.00;1.00;0.60	Bacteria: 0.60	not classified	not classified	not classified	not classified	not classified	not classified
SRR3505673.108113.1_11	R.AAVEEGIVPGGGVALLR.T	MinT_frac_Kans_25ug_01_01_QE_03Feb17_Wally_16-09-27	24879	2	3	536.645	1607.91	2.76e-16	-0.303822	4.66315	5.43955	0.379363	8.60942	6.9e-266	879.3	K04077	bact	O	Prevents misfolding and promotes the refolding and proper assembly of unfolded polypeptides generated under stress conditions (By similarity)	SRR3505673.108113.1										classified	11	7	1	1	not classified	not classified	not classified	not classified	not classified	not classified	not classified
SRR3505673.72380.1_4	R.AAVEEGIVPGGGVALLR.T	MinT_frac_Kans_25ug_01_01_QE_03Feb17_Wally_16-09-27	24879	2	3	536.645	1607.91	2.76e-16	-0.303822	4.66315	5.43955	0.379363	8.60942	6e-301	995.2	K04077	bact	O	Prevents misfolding and promotes the refolding and proper assembly of unfolded polypeptides generated under stress conditions (By similarity)	SRR3505673.72380.1										classified	11	11	1;131567;2;1783257;74201	1.00;1.00;0.98;0.98;0.98	Bacteria: 0.98	Verrucomicrobia: 0.98	not classified	not classified	not classified	not classified	not classified
SRR3505673.33089.1_3	K.AAVEEGIVPGGGVALLR.C	MinT_frac_Kans_25ug_01_01_QE_03Feb17_Wally_16-09-27	24879	2	3	536.645	1607.91	2.76e-16	-0.303822	4.66315	5.43955	0.379363	8.60942	2.3e-262	867.9	K04077	bact	O	Prevents misfolding and promotes the refolding and proper assembly of unfolded polypeptides generated under stress conditions (By similarity)	SRR3505673.33089.1										classified	8	7	1;131567;2;57723;458031;305072	1.00;1.00;1.00;0.96;0.55;0.55	Bacteria: 1.00	Acidobacteria: 0.96	not classified	not classified	not classified	not classified	not classified
SRR3505673.106512.1_4	R.AAVEEGIVPGGGVALLR.S	MinT_frac_Kans_25ug_01_01_QE_03Feb17_Wally_16-09-27	24879	2	3	536.645	1607.91	2.76e-16	-0.303822	4.66315	5.43955	0.379363	8.60942	0	1010.4	K04077	bact	O	Prevents misfolding and promotes the refolding and proper assembly of unfolded polypeptides generated under stress conditions (By similarity)	SRR3505673.106512.1										classified	11	7	1;131567;2;57723	1.00;1.00;1.00;1.00	Bacteria: 1.00	Acidobacteria: 1.00	not classified	not classified	not classified	not classified	not classified
SRR3505673.70195.1_7	K.AAVEEGIVPGGGVALLR.S	MinT_frac_Kans_25ug_01_01_QE_03Feb17_Wally_16-09-27	24879	2	3	536.645	1607.91	2.76e-16	-0.303822	4.66315	5.43955	0.379363	8.60942	1e-270	895.5	K04077	bact	O	Prevents misfolding and promotes the refolding and proper assembly of unfolded polypeptides generated under stress conditions (By similarity)	SRR3505673.70195.1										classified	9	9	1;131567;2;57723	1.00;1.00;1.00;0.80	Bacteria: 1.00	Acidobacteria: 0.80	not classified	not classified	not classified	not classified	not classified
SRR3505673.69348.1_9	R.AAVEEGIVPGGGVALLR.C	MinT_frac_Kans_25ug_01_01_QE_03Feb17_Wally_16-09-27	24879	2	3	536.645	1607.91	2.76e-16	-0.303822	4.66315	5.43955	0.379363	8.60942	0	1051.3	K04077	bact	O	Prevents misfolding and promotes the refolding and proper assembly of unfolded polypeptides generated under stress conditions (By similarity)	SRR3505673.69348.1										classified	9	8	1;131567;2;1783257;74201	1.00;1.00;0.74;0.52;0.52	Bacteria: 0.74	Verrucomicrobia: 0.52	not classified	not classified	not classified	not classified	not classified
SRR3505673.23864.1_1	K.LQTIGPLVDSAGNK.I	MinT_frac_Kans_25ug_01_01_QE_03Feb17_Wally_16-09-27	16421	2	2	706.395	1412.77	2.89e-16	3.45	8.41697	5.43955	0.379363	8.60942	4.8e-49	159.1		bact	S		SRR3505673.23864.1										classified	4	4	1;131567;2	1.00;1.00;1.00	Bacteria: 1.00	not classified	not classified	not classified	not classified	not classified	not classified
SRR3505673.21798.1_5	R.SQGVQLATIQELAR.Y	MinT_frac_Kans_25ug_01_01_QE_03Feb17_Wally_16-09-27	23032	2	2	757.426	1513.83	2.92e-16	2.04375	7.01072	5.43955	0.379363	8.60942	9.2e-202	664	K01253	bact	S	epoxide hydrolase	SRR3505673.21798.1										classified	5	5	1;131567;2;1783272;201174	1.00;1.00;1.00;0.91;0.76	Bacteria: 1.00	Actinobacteria: 0.76	not classified	not classified	not classified	not classified	not classified
SRR3505673.101786.1_8	R.SQGVQLATIQELAR.Y	MinT_frac_Kans_25ug_01_01_QE_03Feb17_Wally_16-09-27	23032	2	2	757.426	1513.83	2.92e-16	2.04375	7.01072	5.43955	0.379363	8.60942	4.1e-190	625.9	K01253	bact	S	epoxide hydrolase	SRR3505673.101786.1										classified	9	9	1;131567;2	1.00;1.00;1.00	Bacteria: 1.00	not classified	not classified	not classified	not classified	not classified	not classified
SRR3505673.52715.1_4	R.SQGVQLATIQELAR.Y	MinT_frac_Kans_25ug_01_01_QE_03Feb17_Wally_16-09-27	23032	2	2	757.426	1513.83	2.92e-16	2.04375	7.01072	5.43955	0.379363	8.60942	3.7e-199	655.9	K01253	bact	S	epoxide hydrolase	SRR3505673.52715.1										classified	8	8	1;131567;2;57723;458031	1.00;1.00;1.00;0.62;0.62	Bacteria: 1.00	Acidobacteria: 0.62	not classified	not classified	not classified	not classified	not classified
SRR3505673.85781.1_9	R.SQGVQLATIQELAR.Y	MinT_frac_Kans_25ug_01_01_QE_03Feb17_Wally_16-09-27	23032	2	2	757.426	1513.83	2.92e-16	2.04375	7.01072	5.43955	0.379363	8.60942	6.4e-208	684.4	K01253	bact	S	epoxide hydrolase	SRR3505673.85781.1										classified	16	11	1;131567;2;1783272;201174	1.00;1.00;1.00;0.67;0.67	Bacteria: 1.00	Actinobacteria: 0.67	not classified	not classified	not classified	not classified	not classified
SRR3505673.72693.1_6	R.SQGVQLATIQELAR.Y	MinT_frac_Kans_25ug_01_01_QE_03Feb17_Wally_16-09-27	23032	2	2	757.426	1513.83	2.92e-16	2.04375	7.01072	5.43955	0.379363	8.60942	3.1e-184	606.5	K01253	bact	S	epoxide hydrolase	SRR3505673.72693.1										classified	9	9	1;131567;2;1783272	1.00;1.00;0.97;0.55	Bacteria: 0.97	not classified	not classified	not classified	not classified	not classified	not classified
SRR3505673.25076.1_3	R.SQGVQLATLQELAR.Y	MinT_frac_Kans_25ug_01_01_QE_03Feb17_Wally_16-09-27	23032	2	2	757.426	1513.83	2.92e-16	2.04375	7.01072	5.43955	0.379363	8.60942	8.5e-187	614.9	K01253	bact	S	epoxide hydrolase	SRR3505673.25076.1										classified	4	4	1;131567;2	1.00;1.00;1.00	Bacteria: 1.00	not classified	not classified	not classified	not classified	not classified	not classified
SRR3505673.48587.1_3	R.SQGVQLATLQELAR.Y	MinT_frac_Kans_25ug_01_01_QE_03Feb17_Wally_16-09-27	23032	2	2	757.426	1513.83	2.92e-16	2.04375	7.01072	5.43955	0.379363	8.60942	2.5e-185	610.2	K01253	bact	S	epoxide hydrolase	SRR3505673.48587.1										classified	10	8	1;131567;2	1.00;1.00;1.00	Bacteria: 1.00	not classified	not classified	not classified	not classified	not classified	not classified
SRR3505673.102513.1_5	R.SQGVQLATLQELAR.Y	MinT_frac_Kans_25ug_01_01_QE_03Feb17_Wally_16-09-27	23032	2	2	757.426	1513.83	2.92e-16	2.04375	7.01072	5.43955	0.379363	8.60942	1.6e-184	607.4	K01253	bact	S	epoxide hydrolase	SRR3505673.102513.1										classified	8	8	1;131567;2	1.00;1.00;1.00	Bacteria: 1.00	not classified	not classified	not classified	not classified	not classified	not classified
SRR3505673.99230.1_5	R.SQGVQLATLQELAR.Y	MinT_frac_Kans_25ug_01_01_QE_03Feb17_Wally_16-09-27	23032	2	2	757.426	1513.83	2.92e-16	2.04375	7.01072	5.43955	0.379363	8.60942	2.2e-207	682.6	K01253	bact	S	epoxide hydrolase	SRR3505673.99230.1										classified	7	6	1;131567;2	1.00;1.00;1.00	Bacteria: 1.00	not classified	not classified	not classified	not classified	not classified	not classified
SRR3505673.85111.1_2	R.VVVELPNNQVGVDIR.Q	MinT_frac_Kans_25ug_01_01_QE_03Feb17_Wally_16-09-27	20742	2	2	826.467	1650.92	3.03e-16	-1.23396	3.73301	5.43955	0.379363	8.60942	0	1045.8	K02507,K02666	bact	U	Type IV pilus	SRR3505673.85111.1										classified	7	6	1;131567;2;1224;28216	1.00;1.00;1.00;1.00;1.00	Bacteria: 1.00	Proteobacteria: 1.00	Betaproteobacteria: 1.00	not classified	not classified	not classified	not classified
SRR3505673.103932.1_9	R.TALQDAASVAGLLITTEAM*VAEVPKK.Q	MinT_frac_Kans_25ug_01_01_QE_03Feb17_Wally_16-09-27	35788	2	4	661.867	2643.43	3.22e-16	1.33003	6.297	5.43955	0.379363	8.60942	0	1026.6	K04077	bact	O	Prevents misfolding and promotes the refolding and proper assembly of unfolded polypeptides generated under stress conditions (By similarity)	SRR3505673.103932.1										classified	10	10	1;131567;2;1224;28211	1.00;1.00;1.00;0.80;0.75	Bacteria: 1.00	Proteobacteria: 0.80	Alphaproteobacteria: 0.75	not classified	not classified	not classified	not classified
SRR3505673.20308.1_1	R.TALQDAASVAGLLITTEAM*VAEVPKK.Q	MinT_frac_Kans_25ug_01_01_QE_03Feb17_Wally_16-09-27	35788	2	4	661.867	2643.43	3.22e-16	1.33003	6.297	5.43955	0.379363	8.60942	1e-82	272.2	K04077	bact	O	Prevents misfolding and promotes the refolding and proper assembly of unfolded polypeptides generated under stress conditions (By similarity)	SRR3505673.20308.1										classified	7	5	1;131567;2;1224;28211;82117;33807;1803507	1.00;1.00;0.84;0.61;0.61;0.50;0.50;0.50	Bacteria: 0.84	Proteobacteria: 0.61	Alphaproteobacteria: 0.61				Alphaproteobacteria bacterium 13_2_20CM_2_64_7: 0.50
SRR3505673.86920.1_5	R.FENQVAIVTGAGR.G	MinT_frac_Kans_25ug_01_01_QE_03Feb17_Wally_16-09-27	14534	2	2	681.367	1361.72	3.49e-16	2.37844	7.34541	5.43955	0.379363	8.60942	7.1e-111	358.3	K00059,K11610	bact	S	3-oxoacyl-(Acyl-carrier-protein) reductase	SRR3505673.86920.1										classified	11	10	1;131567;2;1783257;74201	1.00;1.00;1.00;0.85;0.85	Bacteria: 1.00	Verrucomicrobia: 0.85	not classified	not classified	not classified	not classified	not classified
SRR3505673.87447.1_2	R.NEFAGTGFRNPLDLALGADDLVYVVNR.S	MinT_frac_Kans_25ug_01_01_QE_03Feb17_Wally_16-09-27	34856	2	3	979.507	2936.49	3.57e-16	0.703458	5.67043	5.43955	0.379363	8.60942	4.8e-157	512.4		arch	G	NHL repeat containing protein	SRR3505673.87447.1										classified	7	6	1;131567;2;2323	1.00;1.00;1.00;0.61	Bacteria: 1.00	not classified	not classified	not classified	not classified	not classified	not classified
SRR3505673.92403.1_1	K.SSLVFDTIAAESQR.L	MinT_frac_Kans_25ug_01_01_QE_03Feb17_Wally_16-09-27	23720	2	2	762.895	1523.77	3.84e-16	1.63918	6.60615	5.43955	0.379363	8.60942	0	1048.5	K03701	bact	L	ABC transporter related	SRR3505673.92403.1										classified	9	9	1;131567;2;1783272	1.00;1.00;0.68;0.60	Bacteria: 0.68	not classified	not classified	not classified	not classified	not classified	not classified
SRR3505673.23264.1_7	K.SSLVFDTIAAESQR.L	MinT_frac_Kans_25ug_01_01_QE_03Feb17_Wally_16-09-27	23720	2	2	762.895	1523.77	3.84e-16	1.63918	6.60615	5.43955	0.379363	8.60942	6.3e-49	156.8		bact	L	ABC transporter related	SRR3505673.23264.1										classified	7	5	1;131567;2;57723;458031;1813735;2211325*;2004797*;1855912*	1.00;1.00;0.94;0.94;0.94;0.89;0.89;0.89;0.89	Bacteria: 0.94	Acidobacteria: 0.94	Acidobacteria subdivision 6: 0.89		Vicinamibacteraceae*: 0.89	Luteitalea*: 0.89	Luteitalea pratensis*: 0.89
SRR3505673.54488.1_6	K.SSLVFDTIAAESQR.L	MinT_frac_Kans_25ug_01_01_QE_03Feb17_Wally_16-09-27	23720	2	2	762.895	1523.77	3.84e-16	1.63918	6.60615	5.43955	0.379363	8.60942	0	1450.5	K03701	bact	L	ABC transporter related	SRR3505673.54488.1										classified	7	7	1;131567	1.00;1.00	not classified	not classified	not classified	not classified	not classified	not classified	not classified
SRR3505673.64990.1_9	R.FLEHPDEFADAFAR.A	MinT_frac_Kans_25ug_01_01_QE_03Feb17_Wally_16-09-27	28257	2	3	555.597	1664.77	3.9e-16	-1.89102	3.07595	5.43955	0.379363	8.60942	0	1284.8	K03782	bact	P	Bifunctional enzyme with both catalase and broad- spectrum peroxidase activity (By similarity)	SRR3505673.64990.1										classified	10	8	1;131567;2;1224;28211;204441;451274;941843	1.00;1.00;0.92;0.90;0.90;0.74;0.74;0.74	Bacteria: 0.92	Proteobacteria: 0.90	Alphaproteobacteria: 0.90	Rhodospirillales: 0.74	not classified	not classified	not classified
SRR3505673.58349.1_4	K.AIDTGGPITMPVGEGTLGR.I	MinT_frac_Kans_25ug_01_01_QE_03Feb17_Wally_16-09-27	20333	2	2	921.477	1841.94	4.13e-16	-3.11235	1.85462	5.43955	0.379363	8.60942	7.6e-230	760.3	K02112	bact	C	Produces ATP from ADP in the presence of a proton gradient across the membrane. The catalytic sites are hosted primarily by the beta subunits (By similarity)	SRR3505673.58349.1										classified	6	5	1;131567;2;57723	1.00;1.00;1.00;1.00	Bacteria: 1.00	Acidobacteria: 1.00	not classified	not classified	not classified	not classified	not classified
SRR3505673.778.1_1	K.AIDTGGPITMPVGEGTLGR.I	MinT_frac_Kans_25ug_01_01_QE_03Feb17_Wally_16-09-27	20333	2	2	921.477	1841.94	4.13e-16	-3.11235	1.85462	5.43955	0.379363	8.60942	4.5e-220	727.8	K02112	bact	C	Produces ATP from ADP in the presence of a proton gradient across the membrane. The catalytic sites are hosted primarily by the beta subunits (By similarity)	SRR3505673.778.1										classified	12	11	1;131567;2;57723	1.00;1.00;1.00;1.00	Bacteria: 1.00	Acidobacteria: 1.00	not classified	not classified	not classified	not classified	not classified
SRR3505673.24743.1_8	K.AIDTGGPITMPVGEGTLGR.I	MinT_frac_Kans_25ug_01_01_QE_03Feb17_Wally_16-09-27	20333	2	2	921.477	1841.94	4.13e-16	-3.11235	1.85462	5.43955	0.379363	8.60942	4.7e-232	767.6	K02112	bact	C	Produces ATP from ADP in the presence of a proton gradient across the membrane. The catalytic sites are hosted primarily by the beta subunits (By similarity)	SRR3505673.24743.1										classified	8	8	1;131567;2;57723	1.00;1.00;1.00;1.00	Bacteria: 1.00	Acidobacteria: 1.00	not classified	not classified	not classified	not classified	not classified
SRR3505673.49159.1_5	K.AIDTGGPITMPVGEGTLGR.I	MinT_frac_Kans_25ug_01_01_QE_03Feb17_Wally_16-09-27	20333	2	2	921.477	1841.94	4.13e-16	-3.11235	1.85462	5.43955	0.379363	8.60942	4.9e-233	770.8	K02112	bact	C	Produces ATP from ADP in the presence of a proton gradient across the membrane. The catalytic sites are hosted primarily by the beta subunits (By similarity)	SRR3505673.49159.1										classified	10	8	1;131567;2;57723	1.00;1.00;1.00;1.00	Bacteria: 1.00	Acidobacteria: 1.00	not classified	not classified	not classified	not classified	not classified
SRR3505673.57567.1_4	K.AIDTGGPITMPVGEGTLGR.I	MinT_frac_Kans_25ug_01_01_QE_03Feb17_Wally_16-09-27	20333	2	2	921.477	1841.94	4.13e-16	-3.11235	1.85462	5.43955	0.379363	8.60942	2.8e-231	765	K02112	bact	C	Produces ATP from ADP in the presence of a proton gradient across the membrane. The catalytic sites are hosted primarily by the beta subunits (By similarity)	SRR3505673.57567.1										classified	7	7	1;131567;2;57723	1.00;1.00;1.00;1.00	Bacteria: 1.00	Acidobacteria: 1.00	not classified	not classified	not classified	not classified	not classified
SRR3505673.107754.1_9	K.AIDTGGPITMPVGEGTLGR.I	MinT_frac_Kans_25ug_01_01_QE_03Feb17_Wally_16-09-27	20333	2	2	921.477	1841.94	4.13e-16	-3.11235	1.85462	5.43955	0.379363	8.60942	4.3e-232	767.8	K02112	bact	C	Produces ATP from ADP in the presence of a proton gradient across the membrane. The catalytic sites are hosted primarily by the beta subunits (By similarity)	SRR3505673.107754.1										classified	10	10	1;131567;2;57723	1.00;1.00;1.00;1.00	Bacteria: 1.00	Acidobacteria: 1.00	not classified	not classified	not classified	not classified	not classified
SRR3505673.96887.1_5	K.AIDTGGPITMPVGEGTLGR.I	MinT_frac_Kans_25ug_01_01_QE_03Feb17_Wally_16-09-27	20333	2	2	921.477	1841.94	4.13e-16	-3.11235	1.85462	5.43955	0.379363	8.60942	5.1e-234	774.1	K02112	bact	C	Produces ATP from ADP in the presence of a proton gradient across the membrane. The catalytic sites are hosted primarily by the beta subunits (By similarity)	SRR3505673.96887.1										classified	11	10	1;131567;2;57723	1.00;1.00;1.00;1.00	Bacteria: 1.00	Acidobacteria: 1.00	not classified	not classified	not classified	not classified	not classified
SRR3505673.58349.1_4	K.AIDTGGPITMPVGEGTLGR.V	MinT_frac_Kans_25ug_01_01_QE_03Feb17_Wally_16-09-27	20333	2	2	921.477	1841.94	4.13e-16	-3.11235	1.85462	5.43955	0.379363	8.60942	7.6e-230	760.3	K02112	bact	C	Produces ATP from ADP in the presence of a proton gradient across the membrane. The catalytic sites are hosted primarily by the beta subunits (By similarity)	SRR3505673.58349.1										classified	6	5	1;131567;2;57723	1.00;1.00;1.00;1.00	Bacteria: 1.00	Acidobacteria: 1.00	not classified	not classified	not classified	not classified	not classified
SRR3505673.778.1_1	K.AIDTGGPITMPVGEGTLGR.V	MinT_frac_Kans_25ug_01_01_QE_03Feb17_Wally_16-09-27	20333	2	2	921.477	1841.94	4.13e-16	-3.11235	1.85462	5.43955	0.379363	8.60942	4.5e-220	727.8	K02112	bact	C	Produces ATP from ADP in the presence of a proton gradient across the membrane. The catalytic sites are hosted primarily by the beta subunits (By similarity)	SRR3505673.778.1										classified	12	11	1;131567;2;57723	1.00;1.00;1.00;1.00	Bacteria: 1.00	Acidobacteria: 1.00	not classified	not classified	not classified	not classified	not classified
SRR3505673.24743.1_8	K.AIDTGGPITMPVGEGTLGR.V	MinT_frac_Kans_25ug_01_01_QE_03Feb17_Wally_16-09-27	20333	2	2	921.477	1841.94	4.13e-16	-3.11235	1.85462	5.43955	0.379363	8.60942	4.7e-232	767.6	K02112	bact	C	Produces ATP from ADP in the presence of a proton gradient across the membrane. The catalytic sites are hosted primarily by the beta subunits (By similarity)	SRR3505673.24743.1										classified	8	8	1;131567;2;57723	1.00;1.00;1.00;1.00	Bacteria: 1.00	Acidobacteria: 1.00	not classified	not classified	not classified	not classified	not classified
SRR3505673.49159.1_5	K.AIDTGGPITMPVGEGTLGR.V	MinT_frac_Kans_25ug_01_01_QE_03Feb17_Wally_16-09-27	20333	2	2	921.477	1841.94	4.13e-16	-3.11235	1.85462	5.43955	0.379363	8.60942	4.9e-233	770.8	K02112	bact	C	Produces ATP from ADP in the presence of a proton gradient across the membrane. The catalytic sites are hosted primarily by the beta subunits (By similarity)	SRR3505673.49159.1										classified	10	8	1;131567;2;57723	1.00;1.00;1.00;1.00	Bacteria: 1.00	Acidobacteria: 1.00	not classified	not classified	not classified	not classified	not classified
SRR3505673.96887.1_5	K.AIDTGGPITMPVGEGTLGR.V	MinT_frac_Kans_25ug_01_01_QE_03Feb17_Wally_16-09-27	20333	2	2	921.477	1841.94	4.13e-16	-3.11235	1.85462	5.43955	0.379363	8.60942	5.1e-234	774.1	K02112	bact	C	Produces ATP from ADP in the presence of a proton gradient across the membrane. The catalytic sites are hosted primarily by the beta subunits (By similarity)	SRR3505673.96887.1										classified	11	10	1;131567;2;57723	1.00;1.00;1.00;1.00	Bacteria: 1.00	Acidobacteria: 1.00	not classified	not classified	not classified	not classified	not classified
SRR3505673.107754.1_9	K.AIDTGGPITMPVGEGTLGR.V	MinT_frac_Kans_25ug_01_01_QE_03Feb17_Wally_16-09-27	20333	2	2	921.477	1841.94	4.13e-16	-3.11235	1.85462	5.43955	0.379363	8.60942	4.3e-232	767.8	K02112	bact	C	Produces ATP from ADP in the presence of a proton gradient across the membrane. The catalytic sites are hosted primarily by the beta subunits (By similarity)	SRR3505673.107754.1										classified	10	10	1;131567;2;57723	1.00;1.00;1.00;1.00	Bacteria: 1.00	Acidobacteria: 1.00	not classified	not classified	not classified	not classified	not classified
SRR3505673.57567.1_4	K.AIDTGGPITMPVGEGTLGR.V	MinT_frac_Kans_25ug_01_01_QE_03Feb17_Wally_16-09-27	20333	2	2	921.477	1841.94	4.13e-16	-3.11235	1.85462	5.43955	0.379363	8.60942	2.8e-231	765	K02112	bact	C	Produces ATP from ADP in the presence of a proton gradient across the membrane. The catalytic sites are hosted primarily by the beta subunits (By similarity)	SRR3505673.57567.1										classified	7	7	1;131567;2;57723	1.00;1.00;1.00;1.00	Bacteria: 1.00	Acidobacteria: 1.00	not classified	not classified	not classified	not classified	not classified
SRR3505673.33523.1_5	R.RADLVPNLVETVK.G	MinT_frac_Kans_25ug_01_01_QE_03Feb17_Wally_16-09-27	26609	2	3	485.285	1453.84	4.54e-16	-2.45153	2.51544	5.43955	0.379363	8.60942	3.4e-86	283.6	K03744	bact	S	LemA family	SRR3505673.33523.1										classified	11	10	1;131567;2	1.00;1.00;0.82	Bacteria: 0.82	not classified	not classified	not classified	not classified	not classified	not classified
SRR3505673.42780.1_2	R.RADLVPNLVETVK.G	MinT_frac_Kans_25ug_01_01_QE_03Feb17_Wally_16-09-27	26609	2	3	485.285	1453.84	4.54e-16	-2.45153	2.51544	5.43955	0.379363	8.60942	1.8e-80	265.2	K03744	bact	S	LemA family	SRR3505673.42780.1										classified	11	5	1;131567;2	1.00;1.00;0.77	Bacteria: 0.77	not classified	not classified	not classified	not classified	not classified	not classified
SRR3505673.73538.1_2	R.RADLVPNLVETVK.G	MinT_frac_Kans_25ug_01_01_QE_03Feb17_Wally_16-09-27	26609	2	3	485.285	1453.84	4.54e-16	-2.45153	2.51544	5.43955	0.379363	8.60942	7.9e-74	243.3	K03744	bact	S	LemA family	SRR3505673.73538.1										classified	4	4	1;131567;2;1224;28211;204457;41297;13687	1.00;1.00;1.00;1.00;0.89;0.89;0.89;0.52	Bacteria: 1.00	Proteobacteria: 1.00	Alphaproteobacteria: 0.89	Sphingomonadales: 0.89	Sphingomonadaceae: 0.89	Sphingomonas: 0.52	not classified
SRR3505673.67120.1_7	R.GSNTDFNNNSR.G	MinT_frac_Kans_25ug_01_01_QE_03Feb17_Wally_16-09-27	2349	2	2	613.264	1225.52	4.76e-16	-3.97172	0.99525	5.43955	0.379363	8.60942	3.9e-78	254.7		arch	O	Inherit from NOG: Part of the outer membrane protein assembly complex, which is involved in assembly and insertion of beta-barrel proteins into the outer membrane (By similarity)	SRR3505673.67120.1										classified	7	6	1;131567;2	1.00;1.00;1.00	Bacteria: 1.00	not classified	not classified	not classified	not classified	not classified	not classified
SRR3505673.94774.1_3	R.GSNTDFNNNSR.G	MinT_frac_Kans_25ug_01_01_QE_03Feb17_Wally_16-09-27	2349	2	2	613.264	1225.52	4.76e-16	-3.97172	0.99525	5.43955	0.379363	8.60942	1.5e-76	247.3		arch	S	Pfam:Muc_lac_enz	SRR3505673.94774.1										classified	3	3	1;131567;2;2323;1783234;1752708;2053607	1.00;1.00;1.00;0.97;0.97;0.97;0.97	Bacteria: 1.00	Candidatus Rokubacteria: 0.97					Candidatus Rokubacteria bacterium: 0.97
SRR3505673.67120.1_7	R.GSNTDFNNNSR.A	MinT_frac_Kans_25ug_01_01_QE_03Feb17_Wally_16-09-27	2349	2	2	613.264	1225.52	4.76e-16	-3.97172	0.99525	5.43955	0.379363	8.60942	3.9e-78	254.7		arch	O	Inherit from NOG: Part of the outer membrane protein assembly complex, which is involved in assembly and insertion of beta-barrel proteins into the outer membrane (By similarity)	SRR3505673.67120.1										classified	7	6	1;131567;2	1.00;1.00;1.00	Bacteria: 1.00	not classified	not classified	not classified	not classified	not classified	not classified
SRR3505673.94774.1_3	R.GSNTDFNNNSR.A	MinT_frac_Kans_25ug_01_01_QE_03Feb17_Wally_16-09-27	2349	2	2	613.264	1225.52	4.76e-16	-3.97172	0.99525	5.43955	0.379363	8.60942	1.5e-76	247.3		arch	S	Pfam:Muc_lac_enz	SRR3505673.94774.1										classified	3	3	1;131567;2;2323;1783234;1752708;2053607	1.00;1.00;1.00;0.97;0.97;0.97;0.97	Bacteria: 1.00	Candidatus Rokubacteria: 0.97					Candidatus Rokubacteria bacterium: 0.97
SRR3505673.58959.1_4	R.QGITSNEVLSQK.R	MinT_frac_Kans_25ug_01_01_QE_03Feb17_Wally_16-09-27	10295	2	2	652.348	1303.69	4.96e-16	-2.72147	2.2455	5.43955	0.379363	8.60942	5.4e-31	102.3	K02557	bact	N	Ompa motb domain protein	SRR3505673.58959.1										classified	5	5	1;131567;2	1.00;1.00;1.00	Bacteria: 1.00	not classified	not classified	not classified	not classified	not classified	not classified
SRR3505673.2806.1_6	K.TGQNDPERQGLNSALSGEGPSLDILAR.F	MinT_frac_Kans_25ug_01_01_QE_03Feb17_Wally_16-09-27	27652	2	3	932.81	2795.39	5.46e-16	2.32115	7.28812	5.43955	0.379363	8.60942
SRR3505673.5619.1_8	R.DM*AVITGGNVISDDLGIK.L	MinT_frac_Kans_25ug_01_01_QE_03Feb17_Wally_16-09-27	24054	2	2	917.474	1833.93	5.62e-16	2.55044	7.51741	5.43955	0.379363	8.60942	1.4e-159	527.6	K04077	bact	O	Prevents misfolding and promotes the refolding and proper assembly of unfolded polypeptides generated under stress conditions (By similarity)	SRR3505673.5619.1										classified	8	8	1;131567;2	1.00;0.87;0.85	Bacteria: 0.85	not classified	not classified	not classified	not classified	not classified	not classified
SRR3505673.75136.1_6	R.DM*AVLTGGNVISDDLGIK.L	MinT_frac_Kans_25ug_01_01_QE_03Feb17_Wally_16-09-27	24054	2	2	917.474	1833.93	5.62e-16	2.55044	7.51741	5.43955	0.379363	8.60942	3.4e-250	827.8	K04077	bact	O	Prevents misfolding and promotes the refolding and proper assembly of unfolded polypeptides generated under stress conditions (By similarity)	SRR3505673.75136.1										classified	9	8	1;131567;2;1802340	1.00;0.88;0.88;0.55	Bacteria: 0.88	not classified	not classified	not classified	not classified	not classified	not classified
SRR3505673.94921.1_6	K.AAVEEGIVPGGGVALIR.A	MinT_frac_Kans_25ug_01_01_QE_03Feb17_Wally_16-09-27	24835	2	2	804.463	1607.91	5.81e-16	-0.111222	4.85575	5.43955	0.379363	8.60942	8.3e-265	875.9	K04077	bact	O	Prevents misfolding and promotes the refolding and proper assembly of unfolded polypeptides generated under stress conditions (By similarity)	SRR3505673.94921.1										classified	8	8	1;131567;2	1.00;1.00;0.93	Bacteria: 0.93	not classified	not classified	not classified	not classified	not classified	not classified
SRR3505673.100111.1_5	K.AAVEEGIVPGGGVALIR.A	MinT_frac_Kans_25ug_01_01_QE_03Feb17_Wally_16-09-27	24835	2	2	804.463	1607.91	5.81e-16	-0.111222	4.85575	5.43955	0.379363	8.60942	2.8e-270	893.9	K04077	bact	O	Prevents misfolding and promotes the refolding and proper assembly of unfolded polypeptides generated under stress conditions (By similarity)	SRR3505673.100111.1										classified	8	7	1;131567;2;57723	1.00;1.00;1.00;0.92	Bacteria: 1.00	Acidobacteria: 0.92	not classified	not classified	not classified	not classified	not classified
SRR3505673.6171.1_9	K.AAVEEGIVPGGGVALIR.A	MinT_frac_Kans_25ug_01_01_QE_03Feb17_Wally_16-09-27	24835	2	2	804.463	1607.91	5.81e-16	-0.111222	4.85575	5.43955	0.379363	8.60942	2.9e-72	238.7	K04077	bact	O	Prevents misfolding and promotes the refolding and proper assembly of unfolded polypeptides generated under stress conditions (By similarity)	SRR3505673.6171.1										classified	9	8	1;131567;2	1.00;1.00;1.00	Bacteria: 1.00	not classified	not classified	not classified	not classified	not classified	not classified
SRR3505673.65345.1_9	K.AAVEEGIVPGGGVALIR.A	MinT_frac_Kans_25ug_01_01_QE_03Feb17_Wally_16-09-27	24835	2	2	804.463	1607.91	5.81e-16	-0.111222	4.85575	5.43955	0.379363	8.60942	5.8e-257	850	K04077	bact	O	Prevents misfolding and promotes the refolding and proper assembly of unfolded polypeptides generated under stress conditions (By similarity)	SRR3505673.65345.1										classified	10	10	1;131567;2;1224	1.00;1.00;1.00;0.52	Bacteria: 1.00	Proteobacteria: 0.52	not classified	not classified	not classified	not classified	not classified
SRR3505673.97319.1_6	K.AAVEEGIVPGGGVALIR.A	MinT_frac_Kans_25ug_01_01_QE_03Feb17_Wally_16-09-27	24835	2	2	804.463	1607.91	5.81e-16	-0.111222	4.85575	5.43955	0.379363	8.60942	8.9e-254	839.4	K04077	bact	O	Prevents misfolding and promotes the refolding and proper assembly of unfolded polypeptides generated under stress conditions (By similarity)	SRR3505673.97319.1										classified	7	7	1;131567;2	1.00;1.00;1.00	Bacteria: 1.00	not classified	not classified	not classified	not classified	not classified	not classified
SRR3505673.84975.1_1	K.AAVEEGIVPGGGVALIR.A	MinT_frac_Kans_25ug_01_01_QE_03Feb17_Wally_16-09-27	24835	2	2	804.463	1607.91	5.81e-16	-0.111222	4.85575	5.43955	0.379363	8.60942	7.1e-235	776	K04077	bact	O	Prevents misfolding and promotes the refolding and proper assembly of unfolded polypeptides generated under stress conditions (By similarity)	SRR3505673.84975.1										classified	4	2	1;131567;2	1.00;1.00;1.00	Bacteria: 1.00	not classified	not classified	not classified	not classified	not classified	not classified
SRR3505673.17740.1_1	K.AAVEEGIVPGGGVALIR.A	MinT_frac_Kans_25ug_01_01_QE_03Feb17_Wally_16-09-27	24835	2	2	804.463	1607.91	5.81e-16	-0.111222	4.85575	5.43955	0.379363	8.60942	5.5e-118	389.7	K04077	bact	O	Prevents misfolding and promotes the refolding and proper assembly of unfolded polypeptides generated under stress conditions (By similarity)	SRR3505673.17740.1										classified	5	4	1;131567;2;57723;458031;1813735;2211325*;2004797*;1855912*	1.00;1.00;1.00;0.62;0.62;0.55;0.55;0.55;0.55	Bacteria: 1.00	Acidobacteria: 0.62	Acidobacteria subdivision 6: 0.55		Vicinamibacteraceae*: 0.55	Luteitalea*: 0.55	Luteitalea pratensis*: 0.55
SRR3505673.94921.1_6	K.AAVEEGIVPGGGVALIR.G	MinT_frac_Kans_25ug_01_01_QE_03Feb17_Wally_16-09-27	24835	2	2	804.463	1607.91	5.81e-16	-0.111222	4.85575	5.43955	0.379363	8.60942	8.3e-265	875.9	K04077	bact	O	Prevents misfolding and promotes the refolding and proper assembly of unfolded polypeptides generated under stress conditions (By similarity)	SRR3505673.94921.1										classified	8	8	1;131567;2	1.00;1.00;0.93	Bacteria: 0.93	not classified	not classified	not classified	not classified	not classified	not classified
SRR3505673.100111.1_5	K.AAVEEGIVPGGGVALIR.G	MinT_frac_Kans_25ug_01_01_QE_03Feb17_Wally_16-09-27	24835	2	2	804.463	1607.91	5.81e-16	-0.111222	4.85575	5.43955	0.379363	8.60942	2.8e-270	893.9	K04077	bact	O	Prevents misfolding and promotes the refolding and proper assembly of unfolded polypeptides generated under stress conditions (By similarity)	SRR3505673.100111.1										classified	8	7	1;131567;2;57723	1.00;1.00;1.00;0.92	Bacteria: 1.00	Acidobacteria: 0.92	not classified	not classified	not classified	not classified	not classified
SRR3505673.6171.1_9	K.AAVEEGIVPGGGVALIR.G	MinT_frac_Kans_25ug_01_01_QE_03Feb17_Wally_16-09-27	24835	2	2	804.463	1607.91	5.81e-16	-0.111222	4.85575	5.43955	0.379363	8.60942	2.9e-72	238.7	K04077	bact	O	Prevents misfolding and promotes the refolding and proper assembly of unfolded polypeptides generated under stress conditions (By similarity)	SRR3505673.6171.1										classified	9	8	1;131567;2	1.00;1.00;1.00	Bacteria: 1.00	not classified	not classified	not classified	not classified	not classified	not classified
SRR3505673.65345.1_9	K.AAVEEGIVPGGGVALIR.G	MinT_frac_Kans_25ug_01_01_QE_03Feb17_Wally_16-09-27	24835	2	2	804.463	1607.91	5.81e-16	-0.111222	4.85575	5.43955	0.379363	8.60942	5.8e-257	850	K04077	bact	O	Prevents misfolding and promotes the refolding and proper assembly of unfolded polypeptides generated under stress conditions (By similarity)	SRR3505673.65345.1										classified	10	10	1;131567;2;1224	1.00;1.00;1.00;0.52	Bacteria: 1.00	Proteobacteria: 0.52	not classified	not classified	not classified	not classified	not classified
SRR3505673.97319.1_6	K.AAVEEGIVPGGGVALIR.G	MinT_frac_Kans_25ug_01_01_QE_03Feb17_Wally_16-09-27	24835	2	2	804.463	1607.91	5.81e-16	-0.111222	4.85575	5.43955	0.379363	8.60942	8.9e-254	839.4	K04077	bact	O	Prevents misfolding and promotes the refolding and proper assembly of unfolded polypeptides generated under stress conditions (By similarity)	SRR3505673.97319.1										classified	7	7	1;131567;2	1.00;1.00;1.00	Bacteria: 1.00	not classified	not classified	not classified	not classified	not classified	not classified
SRR3505673.84975.1_1	K.AAVEEGIVPGGGVALIR.G	MinT_frac_Kans_25ug_01_01_QE_03Feb17_Wally_16-09-27	24835	2	2	804.463	1607.91	5.81e-16	-0.111222	4.85575	5.43955	0.379363	8.60942	7.1e-235	776	K04077	bact	O	Prevents misfolding and promotes the refolding and proper assembly of unfolded polypeptides generated under stress conditions (By similarity)	SRR3505673.84975.1										classified	4	2	1;131567;2	1.00;1.00;1.00	Bacteria: 1.00	not classified	not classified	not classified	not classified	not classified	not classified
SRR3505673.17740.1_1	K.AAVEEGIVPGGGVALIR.G	MinT_frac_Kans_25ug_01_01_QE_03Feb17_Wally_16-09-27	24835	2	2	804.463	1607.91	5.81e-16	-0.111222	4.85575	5.43955	0.379363	8.60942	5.5e-118	389.7	K04077	bact	O	Prevents misfolding and promotes the refolding and proper assembly of unfolded polypeptides generated under stress conditions (By similarity)	SRR3505673.17740.1										classified	5	4	1;131567;2;57723;458031;1813735;2211325*;2004797*;1855912*	1.00;1.00;1.00;0.62;0.62;0.55;0.55;0.55;0.55	Bacteria: 1.00	Acidobacteria: 0.62	Acidobacteria subdivision 6: 0.55		Vicinamibacteraceae*: 0.55	Luteitalea*: 0.55	Luteitalea pratensis*: 0.55
SRR3505673.17740.1_1	R.AAVEEGIVPGGGVALIR.A	MinT_frac_Kans_25ug_01_01_QE_03Feb17_Wally_16-09-27	24835	2	2	804.463	1607.91	5.81e-16	-0.111222	4.85575	5.43955	0.379363	8.60942	5.5e-118	389.7	K04077	bact	O	Prevents misfolding and promotes the refolding and proper assembly of unfolded polypeptides generated under stress conditions (By similarity)	SRR3505673.17740.1										classified	5	4	1;131567;2;57723;458031;1813735;2211325*;2004797*;1855912*	1.00;1.00;1.00;0.62;0.62;0.55;0.55;0.55;0.55	Bacteria: 1.00	Acidobacteria: 0.62	Acidobacteria subdivision 6: 0.55		Vicinamibacteraceae*: 0.55	Luteitalea*: 0.55	Luteitalea pratensis*: 0.55
SRR3505673.84975.1_1	R.AAVEEGIVPGGGVALIR.A	MinT_frac_Kans_25ug_01_01_QE_03Feb17_Wally_16-09-27	24835	2	2	804.463	1607.91	5.81e-16	-0.111222	4.85575	5.43955	0.379363	8.60942	7.1e-235	776	K04077	bact	O	Prevents misfolding and promotes the refolding and proper assembly of unfolded polypeptides generated under stress conditions (By similarity)	SRR3505673.84975.1										classified	4	2	1;131567;2	1.00;1.00;1.00	Bacteria: 1.00	not classified	not classified	not classified	not classified	not classified	not classified
SRR3505673.97319.1_6	R.AAVEEGIVPGGGVALIR.A	MinT_frac_Kans_25ug_01_01_QE_03Feb17_Wally_16-09-27	24835	2	2	804.463	1607.91	5.81e-16	-0.111222	4.85575	5.43955	0.379363	8.60942	8.9e-254	839.4	K04077	bact	O	Prevents misfolding and promotes the refolding and proper assembly of unfolded polypeptides generated under stress conditions (By similarity)	SRR3505673.97319.1										classified	7	7	1;131567;2	1.00;1.00;1.00	Bacteria: 1.00	not classified	not classified	not classified	not classified	not classified	not classified
SRR3505673.6171.1_9	R.AAVEEGIVPGGGVALIR.A	MinT_frac_Kans_25ug_01_01_QE_03Feb17_Wally_16-09-27	24835	2	2	804.463	1607.91	5.81e-16	-0.111222	4.85575	5.43955	0.379363	8.60942	2.9e-72	238.7	K04077	bact	O	Prevents misfolding and promotes the refolding and proper assembly of unfolded polypeptides generated under stress conditions (By similarity)	SRR3505673.6171.1										classified	9	8	1;131567;2	1.00;1.00;1.00	Bacteria: 1.00	not classified	not classified	not classified	not classified	not classified	not classified
SRR3505673.94921.1_6	R.AAVEEGIVPGGGVALIR.A	MinT_frac_Kans_25ug_01_01_QE_03Feb17_Wally_16-09-27	24835	2	2	804.463	1607.91	5.81e-16	-0.111222	4.85575	5.43955	0.379363	8.60942	8.3e-265	875.9	K04077	bact	O	Prevents misfolding and promotes the refolding and proper assembly of unfolded polypeptides generated under stress conditions (By similarity)	SRR3505673.94921.1										classified	8	8	1;131567;2	1.00;1.00;0.93	Bacteria: 0.93	not classified	not classified	not classified	not classified	not classified	not classified
SRR3505673.65345.1_9	R.AAVEEGIVPGGGVALIR.A	MinT_frac_Kans_25ug_01_01_QE_03Feb17_Wally_16-09-27	24835	2	2	804.463	1607.91	5.81e-16	-0.111222	4.85575	5.43955	0.379363	8.60942	5.8e-257	850	K04077	bact	O	Prevents misfolding and promotes the refolding and proper assembly of unfolded polypeptides generated under stress conditions (By similarity)	SRR3505673.65345.1										classified	10	10	1;131567;2;1224	1.00;1.00;1.00;0.52	Bacteria: 1.00	Proteobacteria: 0.52	not classified	not classified	not classified	not classified	not classified
SRR3505673.100111.1_5	R.AAVEEGIVPGGGVALIR.A	MinT_frac_Kans_25ug_01_01_QE_03Feb17_Wally_16-09-27	24835	2	2	804.463	1607.91	5.81e-16	-0.111222	4.85575	5.43955	0.379363	8.60942	2.8e-270	893.9	K04077	bact	O	Prevents misfolding and promotes the refolding and proper assembly of unfolded polypeptides generated under stress conditions (By similarity)	SRR3505673.100111.1										classified	8	7	1;131567;2;57723	1.00;1.00;1.00;0.92	Bacteria: 1.00	Acidobacteria: 0.92	not classified	not classified	not classified	not classified	not classified
SRR3505673.84975.1_1	R.AAVEEGIVPGGGVALIR.C	MinT_frac_Kans_25ug_01_01_QE_03Feb17_Wally_16-09-27	24835	2	2	804.463	1607.91	5.81e-16	-0.111222	4.85575	5.43955	0.379363	8.60942	7.1e-235	776	K04077	bact	O	Prevents misfolding and promotes the refolding and proper assembly of unfolded polypeptides generated under stress conditions (By similarity)	SRR3505673.84975.1										classified	4	2	1;131567;2	1.00;1.00;1.00	Bacteria: 1.00	not classified	not classified	not classified	not classified	not classified	not classified
SRR3505673.44498.1_5	K.AAVEEGIVPGGGVALLR.A	MinT_frac_Kans_25ug_01_01_QE_03Feb17_Wally_16-09-27	24835	2	2	804.463	1607.91	5.81e-16	-0.111222	4.85575	5.43955	0.379363	8.60942	3.7e-272	900.2	K04077	bact	O	Prevents misfolding and promotes the refolding and proper assembly of unfolded polypeptides generated under stress conditions (By similarity)	SRR3505673.44498.1										classified	10	10	1;131567;2;57723;458031;305072	1.00;1.00;1.00;0.69;0.69;0.69	Bacteria: 1.00	Acidobacteria: 0.69	not classified	not classified	not classified	not classified	not classified
SRR3505673.88006.1_8	K.AAVEEGIVPGGGVALLR.A	MinT_frac_Kans_25ug_01_01_QE_03Feb17_Wally_16-09-27	24835	2	2	804.463	1607.91	5.81e-16	-0.111222	4.85575	5.43955	0.379363	8.60942	3.5e-254	840.8	K04077	bact	O	Prevents misfolding and promotes the refolding and proper assembly of unfolded polypeptides generated under stress conditions (By similarity)	SRR3505673.88006.1										classified	12	9	1;131567;2;57723;458031;305072	1.00;1.00;1.00;0.77;0.72;0.58	Bacteria: 1.00	Acidobacteria: 0.77	not classified	not classified	not classified	not classified	not classified
SRR3505673.33089.1_3	K.AAVEEGIVPGGGVALLR.A	MinT_frac_Kans_25ug_01_01_QE_03Feb17_Wally_16-09-27	24835	2	2	804.463	1607.91	5.81e-16	-0.111222	4.85575	5.43955	0.379363	8.60942	2.3e-262	867.9	K04077	bact	O	Prevents misfolding and promotes the refolding and proper assembly of unfolded polypeptides generated under stress conditions (By similarity)	SRR3505673.33089.1										classified	8	7	1;131567;2;57723;458031;305072	1.00;1.00;1.00;0.96;0.55;0.55	Bacteria: 1.00	Acidobacteria: 0.96	not classified	not classified	not classified	not classified	not classified
SRR3505673.108113.1_11	K.AAVEEGIVPGGGVALLR.A	MinT_frac_Kans_25ug_01_01_QE_03Feb17_Wally_16-09-27	24835	2	2	804.463	1607.91	5.81e-16	-0.111222	4.85575	5.43955	0.379363	8.60942	6.9e-266	879.3	K04077	bact	O	Prevents misfolding and promotes the refolding and proper assembly of unfolded polypeptides generated under stress conditions (By similarity)	SRR3505673.108113.1										classified	11	7	1	1	not classified	not classified	not classified	not classified	not classified	not classified	not classified
SRR3505673.38273.1_5	K.AAVEEGIVPGGGVALLR.A	MinT_frac_Kans_25ug_01_01_QE_03Feb17_Wally_16-09-27	24835	2	2	804.463	1607.91	5.81e-16	-0.111222	4.85575	5.43955	0.379363	8.60942	4.2e-253	837.2	K04077	bact	O	Prevents misfolding and promotes the refolding and proper assembly of unfolded polypeptides generated under stress conditions (By similarity)	SRR3505673.38273.1										classified	10	8	1;131567;2	1.00;1.00;1.00	Bacteria: 1.00	not classified	not classified	not classified	not classified	not classified	not classified
SRR3505673.57964.1_3	K.AAVEEGIVPGGGVALLR.A	MinT_frac_Kans_25ug_01_01_QE_03Feb17_Wally_16-09-27	24835	2	2	804.463	1607.91	5.81e-16	-0.111222	4.85575	5.43955	0.379363	8.60942	1e-262	869	K04077	bact	O	Prevents misfolding and promotes the refolding and proper assembly of unfolded polypeptides generated under stress conditions (By similarity)	SRR3505673.57964.1										classified	12	10	1;131567;2;57723;458031;305072	1.00;1.00;1.00;0.88;0.71;0.71	Bacteria: 1.00	Acidobacteria: 0.88	not classified	not classified	not classified	not classified	not classified
SRR3505673.37239.1_4	K.AAVEEGIVPGGGVALLR.A	MinT_frac_Kans_25ug_01_01_QE_03Feb17_Wally_16-09-27	24835	2	2	804.463	1607.91	5.81e-16	-0.111222	4.85575	5.43955	0.379363	8.60942	6.3e-231	762.9	K04077	bact	O	Prevents misfolding and promotes the refolding and proper assembly of unfolded polypeptides generated under stress conditions (By similarity)	SRR3505673.37239.1										classified	9	8	1;131567;2;1224;28211	1.00;1.00;1.00;0.65;0.51	Bacteria: 1.00	Proteobacteria: 0.65	Alphaproteobacteria: 0.51	not classified	not classified	not classified	not classified
SRR3505673.42972.1_9	K.AAVEEGIVPGGGVALLR.A	MinT_frac_Kans_25ug_01_01_QE_03Feb17_Wally_16-09-27	24835	2	2	804.463	1607.91	5.81e-16	-0.111222	4.85575	5.43955	0.379363	8.60942	0	1098.6	K04077	bact	O	Prevents misfolding and promotes the refolding and proper assembly of unfolded polypeptides generated under stress conditions (By similarity)	SRR3505673.42972.1										classified	10	9	1;131567;2;1224;28211;356	1.00;1.00;1.00;0.95;0.95;0.55	Bacteria: 1.00	Proteobacteria: 0.95	Alphaproteobacteria: 0.95	Rhizobiales: 0.55	not classified	not classified	not classified
SRR3505673.61001.1_4	K.AAVEEGIVPGGGVALLR.A	MinT_frac_Kans_25ug_01_01_QE_03Feb17_Wally_16-09-27	24835	2	2	804.463	1607.91	5.81e-16	-0.111222	4.85575	5.43955	0.379363	8.60942	1.4e-246	815.8	K04077	bact	O	Prevents misfolding and promotes the refolding and proper assembly of unfolded polypeptides generated under stress conditions (By similarity)	SRR3505673.61001.1										classified	11	10	1;131567;2;2323;1783234;1752708	1.00;1.00;1.00;0.95;0.95;0.63	Bacteria: 1.00	Candidatus Rokubacteria: 0.63	not classified	not classified	not classified	not classified	not classified
SRR3505673.80657.1_5	K.AAVEEGIVPGGGVALLR.A	MinT_frac_Kans_25ug_01_01_QE_03Feb17_Wally_16-09-27	24835	2	2	804.463	1607.91	5.81e-16	-0.111222	4.85575	5.43955	0.379363	8.60942	3.7e-258	854	K04077	bact	O	Prevents misfolding and promotes the refolding and proper assembly of unfolded polypeptides generated under stress conditions (By similarity)	SRR3505673.80657.1										classified	11	8	1;131567;2	1.00;1.00;1.00	Bacteria: 1.00	not classified	not classified	not classified	not classified	not classified	not classified
SRR3505673.69348.1_9	K.AAVEEGIVPGGGVALLR.A	MinT_frac_Kans_25ug_01_01_QE_03Feb17_Wally_16-09-27	24835	2	2	804.463	1607.91	5.81e-16	-0.111222	4.85575	5.43955	0.379363	8.60942	0	1051.3	K04077	bact	O	Prevents misfolding and promotes the refolding and proper assembly of unfolded polypeptides generated under stress conditions (By similarity)	SRR3505673.69348.1										classified	9	8	1;131567;2;1783257;74201	1.00;1.00;0.74;0.52;0.52	Bacteria: 0.74	Verrucomicrobia: 0.52	not classified	not classified	not classified	not classified	not classified
SRR3505673.72380.1_4	K.AAVEEGIVPGGGVALLR.A	MinT_frac_Kans_25ug_01_01_QE_03Feb17_Wally_16-09-27	24835	2	2	804.463	1607.91	5.81e-16	-0.111222	4.85575	5.43955	0.379363	8.60942	6e-301	995.2	K04077	bact	O	Prevents misfolding and promotes the refolding and proper assembly of unfolded polypeptides generated under stress conditions (By similarity)	SRR3505673.72380.1										classified	11	11	1;131567;2;1783257;74201	1.00;1.00;0.98;0.98;0.98	Bacteria: 0.98	Verrucomicrobia: 0.98	not classified	not classified	not classified	not classified	not classified
SRR3505673.106512.1_4	K.AAVEEGIVPGGGVALLR.A	MinT_frac_Kans_25ug_01_01_QE_03Feb17_Wally_16-09-27	24835	2	2	804.463	1607.91	5.81e-16	-0.111222	4.85575	5.43955	0.379363	8.60942	0	1010.4	K04077	bact	O	Prevents misfolding and promotes the refolding and proper assembly of unfolded polypeptides generated under stress conditions (By similarity)	SRR3505673.106512.1										classified	11	7	1;131567;2;57723	1.00;1.00;1.00;1.00	Bacteria: 1.00	Acidobacteria: 1.00	not classified	not classified	not classified	not classified	not classified
SRR3505673.89540.1_2	K.AAVEEGIVPGGGVALLR.A	MinT_frac_Kans_25ug_01_01_QE_03Feb17_Wally_16-09-27	24835	2	2	804.463	1607.91	5.81e-16	-0.111222	4.85575	5.43955	0.379363	8.60942	1.2e-291	964.4	K04077	bact	O	Prevents misfolding and promotes the refolding and proper assembly of unfolded polypeptides generated under stress conditions (By similarity)	SRR3505673.89540.1										classified	7	7	1;131567;2;1224;28211	1.00;1.00;1.00;0.65;0.65	Bacteria: 1.00	Proteobacteria: 0.65	Alphaproteobacteria: 0.65	not classified	not classified	not classified	not classified
SRR3505673.42434.1_7	K.AAVEEGIVPGGGVALLR.A	MinT_frac_Kans_25ug_01_01_QE_03Feb17_Wally_16-09-27	24835	2	2	804.463	1607.91	5.81e-16	-0.111222	4.85575	5.43955	0.379363	8.60942	1.1e-241	799.4	K04077	bact	O	Prevents misfolding and promotes the refolding and proper assembly of unfolded polypeptides generated under stress conditions (By similarity)	SRR3505673.42434.1										classified	10	6	1;131567;2;57723	1.00;1.00;1.00;0.62	Bacteria: 1.00	Acidobacteria: 0.62	not classified	not classified	not classified	not classified	not classified
SRR3505673.441.1_5	K.AAVEEGIVPGGGVALLR.A	MinT_frac_Kans_25ug_01_01_QE_03Feb17_Wally_16-09-27	24835	2	2	804.463	1607.91	5.81e-16	-0.111222	4.85575	5.43955	0.379363	8.60942	2.7e-276	913.8	K04077	bact	O	Prevents misfolding and promotes the refolding and proper assembly of unfolded polypeptides generated under stress conditions (By similarity)	SRR3505673.441.1										classified	12	12	1;131567;2;1224;68525;28221;45456;122706	1.00;1.00;1.00;0.74;0.74;0.74;0.69;0.69	Bacteria: 1.00	Proteobacteria: 0.74	Deltaproteobacteria: 0.74	not classified	not classified	not classified	not classified
SRR3505673.58598.1_5	K.AAVEEGIVPGGGVALLR.A	MinT_frac_Kans_25ug_01_01_QE_03Feb17_Wally_16-09-27	24835	2	2	804.463	1607.91	5.81e-16	-0.111222	4.85575	5.43955	0.379363	8.60942	0	1072	K04077	bact	O	Prevents misfolding and promotes the refolding and proper assembly of unfolded polypeptides generated under stress conditions (By similarity)	SRR3505673.58598.1										classified	9	9	1;131567;2;1224;28211;356	1.00;1.00;1.00;0.95;0.90;0.64	Bacteria: 1.00	Proteobacteria: 0.95	Alphaproteobacteria: 0.90	Rhizobiales: 0.64	not classified	not classified	not classified
SRR3505673.105774.1_4	K.AAVEEGIVPGGGVALLR.A	MinT_frac_Kans_25ug_01_01_QE_03Feb17_Wally_16-09-27	24835	2	2	804.463	1607.91	5.81e-16	-0.111222	4.85575	5.43955	0.379363	8.60942	1.6e-300	993.6	K04077	bact	O	Prevents misfolding and promotes the refolding and proper assembly of unfolded polypeptides generated under stress conditions (By similarity)	SRR3505673.105774.1										classified	9	4	1;131567;2	1.00;1.00;0.50	Bacteria: 0.50	not classified	not classified	not classified	not classified	not classified	not classified
SRR3505673.53445.1_3	K.AAVEEGIVPGGGVALLR.A	MinT_frac_Kans_25ug_01_01_QE_03Feb17_Wally_16-09-27	24835	2	2	804.463	1607.91	5.81e-16	-0.111222	4.85575	5.43955	0.379363	8.60942	1.2e-257	852.2	K04077	bact	O	Prevents misfolding and promotes the refolding and proper assembly of unfolded polypeptides generated under stress conditions (By similarity)	SRR3505673.53445.1										classified	4	3	1;131567;2;2323;1783234	1.00;1.00;1.00;0.70;0.70	Bacteria: 1.00	not classified	not classified	not classified	not classified	not classified	not classified
SRR3505673.74460.1_5	K.AAVEEGIVPGGGVALLR.A	MinT_frac_Kans_25ug_01_01_QE_03Feb17_Wally_16-09-27	24835	2	2	804.463	1607.91	5.81e-16	-0.111222	4.85575	5.43955	0.379363	8.60942	7.9e-279	922.3	K04077	bact	O	Prevents misfolding and promotes the refolding and proper assembly of unfolded polypeptides generated under stress conditions (By similarity)	SRR3505673.74460.1										classified	13	10	1;131567;2	1.00;1.00;0.60	Bacteria: 0.60	not classified	not classified	not classified	not classified	not classified	not classified
SRR3505673.75755.1_4	K.AAVEEGIVPGGGVALLR.A	MinT_frac_Kans_25ug_01_01_QE_03Feb17_Wally_16-09-27	24835	2	2	804.463	1607.91	5.81e-16	-0.111222	4.85575	5.43955	0.379363	8.60942	0	1111.2	K04077	bact	O	Prevents misfolding and promotes the refolding and proper assembly of unfolded polypeptides generated under stress conditions (By similarity)	SRR3505673.75755.1										classified	7	7	1;131567;2;1224;28211	1.00;1.00;1.00;0.94;0.94	Bacteria: 1.00	Proteobacteria: 0.94	Alphaproteobacteria: 0.94	not classified	not classified	not classified	not classified
SRR3505673.83024.1_12	K.AAVEEGIVPGGGVALLR.A	MinT_frac_Kans_25ug_01_01_QE_03Feb17_Wally_16-09-27	24835	2	2	804.463	1607.91	5.81e-16	-0.111222	4.85575	5.43955	0.379363	8.60942	8.2e-64	211.2	K04077	bact	O	Prevents misfolding and promotes the refolding and proper assembly of unfolded polypeptides generated under stress conditions (By similarity)	SRR3505673.83024.1										classified	12	11	1;131567;2	1.00;1.00;1.00	Bacteria: 1.00	not classified	not classified	not classified	not classified	not classified	not classified
SRR3505673.85452.1_4	K.AAVEEGIVPGGGVALLR.A	MinT_frac_Kans_25ug_01_01_QE_03Feb17_Wally_16-09-27	24835	2	2	804.463	1607.91	5.81e-16	-0.111222	4.85575	5.43955	0.379363	8.60942	0	1076.2	K04077	bact	O	Prevents misfolding and promotes the refolding and proper assembly of unfolded polypeptides generated under stress conditions (By similarity)	SRR3505673.85452.1										classified	7	6	1;131567;2;1224;28211	1.00;0.80;0.80;0.58;0.58	Bacteria: 0.80	Proteobacteria: 0.58	Alphaproteobacteria: 0.58	not classified	not classified	not classified	not classified
SRR3505673.109117.1_6	K.AAVEEGIVPGGGVALLR.A	MinT_frac_Kans_25ug_01_01_QE_03Feb17_Wally_16-09-27	24835	2	2	804.463	1607.91	5.81e-16	-0.111222	4.85575	5.43955	0.379363	8.60942	1.4e-144	477.6	K04077	bact	O	Prevents misfolding and promotes the refolding and proper assembly of unfolded polypeptides generated under stress conditions (By similarity)	SRR3505673.109117.1										classified	6	5	1;131567;2;57723;458031;305072	1.00;1.00;1.00;0.78;0.78;0.78	Bacteria: 1.00	Acidobacteria: 0.78	not classified	not classified	not classified	not classified	not classified
SRR3505673.52434.1_4	K.AAVEEGIVPGGGVALLR.A	MinT_frac_Kans_25ug_01_01_QE_03Feb17_Wally_16-09-27	24835	2	2	804.463	1607.91	5.81e-16	-0.111222	4.85575	5.43955	0.379363	8.60942	3.4e-288	953.4	K04077	bact	O	Prevents misfolding and promotes the refolding and proper assembly of unfolded polypeptides generated under stress conditions (By similarity)	SRR3505673.52434.1										classified	7	7	1;131567;2;1224	1.00;1.00;1.00;0.53	Bacteria: 1.00	Proteobacteria: 0.53	not classified	not classified	not classified	not classified	not classified
SRR3505673.21150.1_8	K.AAVEEGIVPGGGVALLR.A	MinT_frac_Kans_25ug_01_01_QE_03Feb17_Wally_16-09-27	24835	2	2	804.463	1607.91	5.81e-16	-0.111222	4.85575	5.43955	0.379363	8.60942	4.1e-249	824	K04077	bact	O	Prevents misfolding and promotes the refolding and proper assembly of unfolded polypeptides generated under stress conditions (By similarity)	SRR3505673.21150.1										classified	12	12	1;131567;2;2323;1783234;1752708	1.00;1.00;1.00;0.56;0.56;0.51	Bacteria: 1.00	Candidatus Rokubacteria: 0.51	not classified	not classified	not classified	not classified	not classified
SRR3505673.99201.1_9	K.AAVEEGIVPGGGVALLR.A	MinT_frac_Kans_25ug_01_01_QE_03Feb17_Wally_16-09-27	24835	2	2	804.463	1607.91	5.81e-16	-0.111222	4.85575	5.43955	0.379363	8.60942	7.6e-279	922	K04077	bact	O	Prevents misfolding and promotes the refolding and proper assembly of unfolded polypeptides generated under stress conditions (By similarity)	SRR3505673.99201.1										classified	13	6	1;131567;2;1224;28211	1.00;1.00;1.00;0.54;0.54	Bacteria: 1.00	Proteobacteria: 0.54	Alphaproteobacteria: 0.54	not classified	not classified	not classified	not classified
SRR3505673.5320.1_1	K.AAVEEGIVPGGGVALLR.A	MinT_frac_Kans_25ug_01_01_QE_03Feb17_Wally_16-09-27	24835	2	2	804.463	1607.91	5.81e-16	-0.111222	4.85575	5.43955	0.379363	8.60942	3.4e-221	731.4	K04077	bact	O	Prevents misfolding and promotes the refolding and proper assembly of unfolded polypeptides generated under stress conditions (By similarity)	SRR3505673.5320.1										classified	15	13	1;131567;2;57723;458031;305072;1978231	1.00;1.00;1.00;0.97;0.97;0.94;0.83	Bacteria: 1.00	Acidobacteria: 0.97					Acidobacteria bacterium: 0.83
SRR3505673.58004.1_1	K.AAVEEGIVPGGGVALLR.A	MinT_frac_Kans_25ug_01_01_QE_03Feb17_Wally_16-09-27	24835	2	2	804.463	1607.91	5.81e-16	-0.111222	4.85575	5.43955	0.379363	8.60942	1.1e-267	885.5	K04077	bact	O	Prevents misfolding and promotes the refolding and proper assembly of unfolded polypeptides generated under stress conditions (By similarity)	SRR3505673.58004.1										classified	11	7	1;131567;2;57723	1.00;1.00;1.00;0.56	Bacteria: 1.00	Acidobacteria: 0.56	not classified	not classified	not classified	not classified	not classified
SRR3505673.6451.1_3	K.AAVEEGIVPGGGVALLR.A	MinT_frac_Kans_25ug_01_01_QE_03Feb17_Wally_16-09-27	24835	2	2	804.463	1607.91	5.81e-16	-0.111222	4.85575	5.43955	0.379363	8.60942	3.2e-255	844.4	K04077	bact	O	Prevents misfolding and promotes the refolding and proper assembly of unfolded polypeptides generated under stress conditions (By similarity)	SRR3505673.6451.1										classified	5	5	1;131567;2	1.00;1.00;1.00	Bacteria: 1.00	not classified	not classified	not classified	not classified	not classified	not classified
SRR3505673.70221.1_4	K.AAVEEGIVPGGGVALLR.A	MinT_frac_Kans_25ug_01_01_QE_03Feb17_Wally_16-09-27	24835	2	2	804.463	1607.91	5.81e-16	-0.111222	4.85575	5.43955	0.379363	8.60942	1.9e-269	891.4	K04077	bact	O	Prevents misfolding and promotes the refolding and proper assembly of unfolded polypeptides generated under stress conditions (By similarity)	SRR3505673.70221.1										classified	7	6	1;131567;2;57723	1.00;1.00;1.00;0.68	Bacteria: 1.00	Acidobacteria: 0.68	not classified	not classified	not classified	not classified	not classified
SRR3505673.72388.1_7	K.AAVEEGIVPGGGVALLR.A	MinT_frac_Kans_25ug_01_01_QE_03Feb17_Wally_16-09-27	24835	2	2	804.463	1607.91	5.81e-16	-0.111222	4.85575	5.43955	0.379363	8.60942	2.6e-254	841.3	K04077	bact	O	Prevents misfolding and promotes the refolding and proper assembly of unfolded polypeptides generated under stress conditions (By similarity)	SRR3505673.72388.1										classified	8	8	1;131567;2;57723;458031	1.00;1.00;1.00;0.97;0.85	Bacteria: 1.00	Acidobacteria: 0.97	not classified	not classified	not classified	not classified	not classified
SRR3505673.70195.1_7	K.AAVEEGIVPGGGVALLR.A	MinT_frac_Kans_25ug_01_01_QE_03Feb17_Wally_16-09-27	24835	2	2	804.463	1607.91	5.81e-16	-0.111222	4.85575	5.43955	0.379363	8.60942	1e-270	895.5	K04077	bact	O	Prevents misfolding and promotes the refolding and proper assembly of unfolded polypeptides generated under stress conditions (By similarity)	SRR3505673.70195.1										classified	9	9	1;131567;2;57723	1.00;1.00;1.00;0.80	Bacteria: 1.00	Acidobacteria: 0.80	not classified	not classified	not classified	not classified	not classified
SRR3505673.3644.1_5	K.AAVEEGIVPGGGVALLR.A	MinT_frac_Kans_25ug_01_01_QE_03Feb17_Wally_16-09-27	24835	2	2	804.463	1607.91	5.81e-16	-0.111222	4.85575	5.43955	0.379363	8.60942	0	1084.6	K04077	bact	O	Prevents misfolding and promotes the refolding and proper assembly of unfolded polypeptides generated under stress conditions (By similarity)	SRR3505673.3644.1										classified	12	11	1;131567;2;1224;28211;356	1.00;1.00;1.00;0.93;0.89;0.65	Bacteria: 1.00	Proteobacteria: 0.93	Alphaproteobacteria: 0.89	Rhizobiales: 0.65	not classified	not classified	not classified
SRR3505673.77055.1_2	K.AAVEEGIVPGGGVALLR.A	MinT_frac_Kans_25ug_01_01_QE_03Feb17_Wally_16-09-27	24835	2	2	804.463	1607.91	5.81e-16	-0.111222	4.85575	5.43955	0.379363	8.60942	1.7e-292	967.2	K04077	bact	O	Prevents misfolding and promotes the refolding and proper assembly of unfolded polypeptides generated under stress conditions (By similarity)	SRR3505673.77055.1										classified	6	3	1;131567;2;1783257;74201	1.00;1.00;1.00;0.51;0.51	Bacteria: 1.00	Verrucomicrobia: 0.51	not classified	not classified	not classified	not classified	not classified
SRR3505673.105774.1_4	R.AAVEEGIVPGGGVALLR.A	MinT_frac_Kans_25ug_01_01_QE_03Feb17_Wally_16-09-27	24835	2	2	804.463	1607.91	5.81e-16	-0.111222	4.85575	5.43955	0.379363	8.60942	1.6e-300	993.6	K04077	bact	O	Prevents misfolding and promotes the refolding and proper assembly of unfolded polypeptides generated under stress conditions (By similarity)	SRR3505673.105774.1										classified	9	4	1;131567;2	1.00;1.00;0.50	Bacteria: 0.50	not classified	not classified	not classified	not classified	not classified	not classified
SRR3505673.53445.1_3	R.AAVEEGIVPGGGVALLR.A	MinT_frac_Kans_25ug_01_01_QE_03Feb17_Wally_16-09-27	24835	2	2	804.463	1607.91	5.81e-16	-0.111222	4.85575	5.43955	0.379363	8.60942	1.2e-257	852.2	K04077	bact	O	Prevents misfolding and promotes the refolding and proper assembly of unfolded polypeptides generated under stress conditions (By similarity)	SRR3505673.53445.1										classified	4	3	1;131567;2;2323;1783234	1.00;1.00;1.00;0.70;0.70	Bacteria: 1.00	not classified	not classified	not classified	not classified	not classified	not classified
SRR3505673.75755.1_4	R.AAVEEGIVPGGGVALLR.A	MinT_frac_Kans_25ug_01_01_QE_03Feb17_Wally_16-09-27	24835	2	2	804.463	1607.91	5.81e-16	-0.111222	4.85575	5.43955	0.379363	8.60942	0	1111.2	K04077	bact	O	Prevents misfolding and promotes the refolding and proper assembly of unfolded polypeptides generated under stress conditions (By similarity)	SRR3505673.75755.1										classified	7	7	1;131567;2;1224;28211	1.00;1.00;1.00;0.94;0.94	Bacteria: 1.00	Proteobacteria: 0.94	Alphaproteobacteria: 0.94	not classified	not classified	not classified	not classified
SRR3505673.83024.1_12	R.AAVEEGIVPGGGVALLR.A	MinT_frac_Kans_25ug_01_01_QE_03Feb17_Wally_16-09-27	24835	2	2	804.463	1607.91	5.81e-16	-0.111222	4.85575	5.43955	0.379363	8.60942	8.2e-64	211.2	K04077	bact	O	Prevents misfolding and promotes the refolding and proper assembly of unfolded polypeptides generated under stress conditions (By similarity)	SRR3505673.83024.1										classified	12	11	1;131567;2	1.00;1.00;1.00	Bacteria: 1.00	not classified	not classified	not classified	not classified	not classified	not classified
SRR3505673.85452.1_4	R.AAVEEGIVPGGGVALLR.A	MinT_frac_Kans_25ug_01_01_QE_03Feb17_Wally_16-09-27	24835	2	2	804.463	1607.91	5.81e-16	-0.111222	4.85575	5.43955	0.379363	8.60942	0	1076.2	K04077	bact	O	Prevents misfolding and promotes the refolding and proper assembly of unfolded polypeptides generated under stress conditions (By similarity)	SRR3505673.85452.1										classified	7	6	1;131567;2;1224;28211	1.00;0.80;0.80;0.58;0.58	Bacteria: 0.80	Proteobacteria: 0.58	Alphaproteobacteria: 0.58	not classified	not classified	not classified	not classified
SRR3505673.3644.1_5	R.AAVEEGIVPGGGVALLR.A	MinT_frac_Kans_25ug_01_01_QE_03Feb17_Wally_16-09-27	24835	2	2	804.463	1607.91	5.81e-16	-0.111222	4.85575	5.43955	0.379363	8.60942	0	1084.6	K04077	bact	O	Prevents misfolding and promotes the refolding and proper assembly of unfolded polypeptides generated under stress conditions (By similarity)	SRR3505673.3644.1										classified	12	11	1;131567;2;1224;28211;356	1.00;1.00;1.00;0.93;0.89;0.65	Bacteria: 1.00	Proteobacteria: 0.93	Alphaproteobacteria: 0.89	Rhizobiales: 0.65	not classified	not classified	not classified
SRR3505673.441.1_5	R.AAVEEGIVPGGGVALLR.A	MinT_frac_Kans_25ug_01_01_QE_03Feb17_Wally_16-09-27	24835	2	2	804.463	1607.91	5.81e-16	-0.111222	4.85575	5.43955	0.379363	8.60942	2.7e-276	913.8	K04077	bact	O	Prevents misfolding and promotes the refolding and proper assembly of unfolded polypeptides generated under stress conditions (By similarity)	SRR3505673.441.1										classified	12	12	1;131567;2;1224;68525;28221;45456;122706	1.00;1.00;1.00;0.74;0.74;0.74;0.69;0.69	Bacteria: 1.00	Proteobacteria: 0.74	Deltaproteobacteria: 0.74	not classified	not classified	not classified	not classified
SRR3505673.58598.1_5	R.AAVEEGIVPGGGVALLR.A	MinT_frac_Kans_25ug_01_01_QE_03Feb17_Wally_16-09-27	24835	2	2	804.463	1607.91	5.81e-16	-0.111222	4.85575	5.43955	0.379363	8.60942	0	1072	K04077	bact	O	Prevents misfolding and promotes the refolding and proper assembly of unfolded polypeptides generated under stress conditions (By similarity)	SRR3505673.58598.1										classified	9	9	1;131567;2;1224;28211;356	1.00;1.00;1.00;0.95;0.90;0.64	Bacteria: 1.00	Proteobacteria: 0.95	Alphaproteobacteria: 0.90	Rhizobiales: 0.64	not classified	not classified	not classified
SRR3505673.89540.1_2	R.AAVEEGIVPGGGVALLR.A	MinT_frac_Kans_25ug_01_01_QE_03Feb17_Wally_16-09-27	24835	2	2	804.463	1607.91	5.81e-16	-0.111222	4.85575	5.43955	0.379363	8.60942	1.2e-291	964.4	K04077	bact	O	Prevents misfolding and promotes the refolding and proper assembly of unfolded polypeptides generated under stress conditions (By similarity)	SRR3505673.89540.1										classified	7	7	1;131567;2;1224;28211	1.00;1.00;1.00;0.65;0.65	Bacteria: 1.00	Proteobacteria: 0.65	Alphaproteobacteria: 0.65	not classified	not classified	not classified	not classified
SRR3505673.21150.1_8	R.AAVEEGIVPGGGVALLR.A	MinT_frac_Kans_25ug_01_01_QE_03Feb17_Wally_16-09-27	24835	2	2	804.463	1607.91	5.81e-16	-0.111222	4.85575	5.43955	0.379363	8.60942	4.1e-249	824	K04077	bact	O	Prevents misfolding and promotes the refolding and proper assembly of unfolded polypeptides generated under stress conditions (By similarity)	SRR3505673.21150.1										classified	12	12	1;131567;2;2323;1783234;1752708	1.00;1.00;1.00;0.56;0.56;0.51	Bacteria: 1.00	Candidatus Rokubacteria: 0.51	not classified	not classified	not classified	not classified	not classified
SRR3505673.52434.1_4	R.AAVEEGIVPGGGVALLR.A	MinT_frac_Kans_25ug_01_01_QE_03Feb17_Wally_16-09-27	24835	2	2	804.463	1607.91	5.81e-16	-0.111222	4.85575	5.43955	0.379363	8.60942	3.4e-288	953.4	K04077	bact	O	Prevents misfolding and promotes the refolding and proper assembly of unfolded polypeptides generated under stress conditions (By similarity)	SRR3505673.52434.1										classified	7	7	1;131567;2;1224	1.00;1.00;1.00;0.53	Bacteria: 1.00	Proteobacteria: 0.53	not classified	not classified	not classified	not classified	not classified
SRR3505673.77055.1_2	R.AAVEEGIVPGGGVALLR.A	MinT_frac_Kans_25ug_01_01_QE_03Feb17_Wally_16-09-27	24835	2	2	804.463	1607.91	5.81e-16	-0.111222	4.85575	5.43955	0.379363	8.60942	1.7e-292	967.2	K04077	bact	O	Prevents misfolding and promotes the refolding and proper assembly of unfolded polypeptides generated under stress conditions (By similarity)	SRR3505673.77055.1										classified	6	3	1;131567;2;1783257;74201	1.00;1.00;1.00;0.51;0.51	Bacteria: 1.00	Verrucomicrobia: 0.51	not classified	not classified	not classified	not classified	not classified
SRR3505673.99201.1_9	R.AAVEEGIVPGGGVALLR.A	MinT_frac_Kans_25ug_01_01_QE_03Feb17_Wally_16-09-27	24835	2	2	804.463	1607.91	5.81e-16	-0.111222	4.85575	5.43955	0.379363	8.60942	7.6e-279	922	K04077	bact	O	Prevents misfolding and promotes the refolding and proper assembly of unfolded polypeptides generated under stress conditions (By similarity)	SRR3505673.99201.1										classified	13	6	1;131567;2;1224;28211	1.00;1.00;1.00;0.54;0.54	Bacteria: 1.00	Proteobacteria: 0.54	Alphaproteobacteria: 0.54	not classified	not classified	not classified	not classified
SRR3505673.37239.1_4	R.AAVEEGIVPGGGVALLR.A	MinT_frac_Kans_25ug_01_01_QE_03Feb17_Wally_16-09-27	24835	2	2	804.463	1607.91	5.81e-16	-0.111222	4.85575	5.43955	0.379363	8.60942	6.3e-231	762.9	K04077	bact	O	Prevents misfolding and promotes the refolding and proper assembly of unfolded polypeptides generated under stress conditions (By similarity)	SRR3505673.37239.1										classified	9	8	1;131567;2;1224;28211	1.00;1.00;1.00;0.65;0.51	Bacteria: 1.00	Proteobacteria: 0.65	Alphaproteobacteria: 0.51	not classified	not classified	not classified	not classified
SRR3505673.42972.1_9	R.AAVEEGIVPGGGVALLR.A	MinT_frac_Kans_25ug_01_01_QE_03Feb17_Wally_16-09-27	24835	2	2	804.463	1607.91	5.81e-16	-0.111222	4.85575	5.43955	0.379363	8.60942	0	1098.6	K04077	bact	O	Prevents misfolding and promotes the refolding and proper assembly of unfolded polypeptides generated under stress conditions (By similarity)	SRR3505673.42972.1										classified	10	9	1;131567;2;1224;28211;356	1.00;1.00;1.00;0.95;0.95;0.55	Bacteria: 1.00	Proteobacteria: 0.95	Alphaproteobacteria: 0.95	Rhizobiales: 0.55	not classified	not classified	not classified
SRR3505673.61001.1_4	R.AAVEEGIVPGGGVALLR.A	MinT_frac_Kans_25ug_01_01_QE_03Feb17_Wally_16-09-27	24835	2	2	804.463	1607.91	5.81e-16	-0.111222	4.85575	5.43955	0.379363	8.60942	1.4e-246	815.8	K04077	bact	O	Prevents misfolding and promotes the refolding and proper assembly of unfolded polypeptides generated under stress conditions (By similarity)	SRR3505673.61001.1										classified	11	10	1;131567;2;2323;1783234;1752708	1.00;1.00;1.00;0.95;0.95;0.63	Bacteria: 1.00	Candidatus Rokubacteria: 0.63	not classified	not classified	not classified	not classified	not classified
SRR3505673.80657.1_5	R.AAVEEGIVPGGGVALLR.A	MinT_frac_Kans_25ug_01_01_QE_03Feb17_Wally_16-09-27	24835	2	2	804.463	1607.91	5.81e-16	-0.111222	4.85575	5.43955	0.379363	8.60942	3.7e-258	854	K04077	bact	O	Prevents misfolding and promotes the refolding and proper assembly of unfolded polypeptides generated under stress conditions (By similarity)	SRR3505673.80657.1										classified	11	8	1;131567;2	1.00;1.00;1.00	Bacteria: 1.00	not classified	not classified	not classified	not classified	not classified	not classified
SRR3505673.74460.1_5	R.AAVEEGIVPGGGVALLR.T	MinT_frac_Kans_25ug_01_01_QE_03Feb17_Wally_16-09-27	24835	2	2	804.463	1607.91	5.81e-16	-0.111222	4.85575	5.43955	0.379363	8.60942	7.9e-279	922.3	K04077	bact	O	Prevents misfolding and promotes the refolding and proper assembly of unfolded polypeptides generated under stress conditions (By similarity)	SRR3505673.74460.1										classified	13	10	1;131567;2	1.00;1.00;0.60	Bacteria: 0.60	not classified	not classified	not classified	not classified	not classified	not classified
SRR3505673.108113.1_11	R.AAVEEGIVPGGGVALLR.T	MinT_frac_Kans_25ug_01_01_QE_03Feb17_Wally_16-09-27	24835	2	2	804.463	1607.91	5.81e-16	-0.111222	4.85575	5.43955	0.379363	8.60942	6.9e-266	879.3	K04077	bact	O	Prevents misfolding and promotes the refolding and proper assembly of unfolded polypeptides generated under stress conditions (By similarity)	SRR3505673.108113.1										classified	11	7	1	1	not classified	not classified	not classified	not classified	not classified	not classified	not classified
SRR3505673.72380.1_4	R.AAVEEGIVPGGGVALLR.T	MinT_frac_Kans_25ug_01_01_QE_03Feb17_Wally_16-09-27	24835	2	2	804.463	1607.91	5.81e-16	-0.111222	4.85575	5.43955	0.379363	8.60942	6e-301	995.2	K04077	bact	O	Prevents misfolding and promotes the refolding and proper assembly of unfolded polypeptides generated under stress conditions (By similarity)	SRR3505673.72380.1										classified	11	11	1;131567;2;1783257;74201	1.00;1.00;0.98;0.98;0.98	Bacteria: 0.98	Verrucomicrobia: 0.98	not classified	not classified	not classified	not classified	not classified
SRR3505673.33089.1_3	K.AAVEEGIVPGGGVALLR.C	MinT_frac_Kans_25ug_01_01_QE_03Feb17_Wally_16-09-27	24835	2	2	804.463	1607.91	5.81e-16	-0.111222	4.85575	5.43955	0.379363	8.60942	2.3e-262	867.9	K04077	bact	O	Prevents misfolding and promotes the refolding and proper assembly of unfolded polypeptides generated under stress conditions (By similarity)	SRR3505673.33089.1										classified	8	7	1;131567;2;57723;458031;305072	1.00;1.00;1.00;0.96;0.55;0.55	Bacteria: 1.00	Acidobacteria: 0.96	not classified	not classified	not classified	not classified	not classified
SRR3505673.106512.1_4	R.AAVEEGIVPGGGVALLR.S	MinT_frac_Kans_25ug_01_01_QE_03Feb17_Wally_16-09-27	24835	2	2	804.463	1607.91	5.81e-16	-0.111222	4.85575	5.43955	0.379363	8.60942	0	1010.4	K04077	bact	O	Prevents misfolding and promotes the refolding and proper assembly of unfolded polypeptides generated under stress conditions (By similarity)	SRR3505673.106512.1										classified	11	7	1;131567;2;57723	1.00;1.00;1.00;1.00	Bacteria: 1.00	Acidobacteria: 1.00	not classified	not classified	not classified	not classified	not classified
SRR3505673.70195.1_7	K.AAVEEGIVPGGGVALLR.S	MinT_frac_Kans_25ug_01_01_QE_03Feb17_Wally_16-09-27	24835	2	2	804.463	1607.91	5.81e-16	-0.111222	4.85575	5.43955	0.379363	8.60942	1e-270	895.5	K04077	bact	O	Prevents misfolding and promotes the refolding and proper assembly of unfolded polypeptides generated under stress conditions (By similarity)	SRR3505673.70195.1										classified	9	9	1;131567;2;57723	1.00;1.00;1.00;0.80	Bacteria: 1.00	Acidobacteria: 0.80	not classified	not classified	not classified	not classified	not classified
SRR3505673.69348.1_9	R.AAVEEGIVPGGGVALLR.C	MinT_frac_Kans_25ug_01_01_QE_03Feb17_Wally_16-09-27	24835	2	2	804.463	1607.91	5.81e-16	-0.111222	4.85575	5.43955	0.379363	8.60942	0	1051.3	K04077	bact	O	Prevents misfolding and promotes the refolding and proper assembly of unfolded polypeptides generated under stress conditions (By similarity)	SRR3505673.69348.1										classified	9	8	1;131567;2;1783257;74201	1.00;1.00;0.74;0.52;0.52	Bacteria: 0.74	Verrucomicrobia: 0.52	not classified	not classified	not classified	not classified	not classified
SRR3505673.30860.1_6	R.SPQVFLMDEPLSNLDAK.L	MinT_frac_Kans_25ug_01_01_QE_03Feb17_Wally_16-09-27	28728	2	3	635.322	1903.95	6.35e-16	-2.46915	2.49782	5.43955	0.379363	8.60942	2.6e-200	658.7	K02010,K10112	bact	G	abc transporter	SRR3505673.30860.1										classified	9	8	1;131567;2;1783272;201174;1760	1.00;1.00;0.98;0.98;0.98;0.80	Bacteria: 0.98	Actinobacteria: 0.98	Actinobacteria: 0.80	not classified	not classified	not classified	not classified
SRR3505673.69294.1_3	R.SPQVFLMDEPLSNLDAK.L	MinT_frac_Kans_25ug_01_01_QE_03Feb17_Wally_16-09-27	28728	2	3	635.322	1903.95	6.35e-16	-2.46915	2.49782	5.43955	0.379363	8.60942	2e-202	665.8	K02010,K10112	bact	G	abc transporter	SRR3505673.69294.1										classified	7	7	1;131567;2;1783272;201174	1.00;1.00;1.00;0.64;0.64	Bacteria: 1.00	Actinobacteria: 0.64	not classified	not classified	not classified	not classified	not classified
SRR3505673.82608.1_1	R.SPQVFLMDEPLSNLDAK.L	MinT_frac_Kans_25ug_01_01_QE_03Feb17_Wally_16-09-27	28728	2	3	635.322	1903.95	6.35e-16	-2.46915	2.49782	5.43955	0.379363	8.60942	2.2e-205	675.2	K02010,K10112	bact	G	abc transporter	SRR3505673.82608.1										classified	10	10	1;131567;2;1783272;201174;1760	1.00;1.00;1.00;0.80;0.80;0.80	Bacteria: 1.00	Actinobacteria: 0.80	Actinobacteria: 0.80	not classified	not classified	not classified	not classified
SRR3505673.2005.1_3	R.SPQVFLMDEPLSNLDAK.L	MinT_frac_Kans_25ug_01_01_QE_03Feb17_Wally_16-09-27	28728	2	3	635.322	1903.95	6.35e-16	-2.46915	2.49782	5.43955	0.379363	8.60942	4.7e-204	671.4	K02010,K10112	bact	G	abc transporter	SRR3505673.2005.1										classified	7	7	1;131567;2;1783272;201174;1760	1.00;1.00;1.00;0.90;0.90;0.72	Bacteria: 1.00	Actinobacteria: 0.90	Actinobacteria: 0.72	not classified	not classified	not classified	not classified
SRR3505673.98071.1_2	R.EVDGVTVVALDGR.I	MinT_frac_Kans_25ug_01_01_QE_03Feb17_Wally_16-09-27	16373	2	2	665.357	1329.7	6.77e-16	-0.472042	4.49493	5.43955	0.379363	8.60942	5.2e-36	112.7	K04749	bact	T	stage II sporulation protein	SRR3505673.98071.1										classified	10	10	1;131567;2;57723;458031;305072;1978231	1.00;1.00;1.00;0.52;0.52;0.52;0.52	Bacteria: 1.00	Acidobacteria: 0.52					Acidobacteria bacterium: 0.52
SRR3505673.17083.1_2	R.VITSNFSAEYGR.Y	MinT_frac_Kans_25ug_01_01_QE_03Feb17_Wally_16-09-27	13216	2	2	672.334	1343.66	6.79e-16	-3.60525	1.36172	5.43955	0.379363	8.60942	1.7e-288	947.7		bact	P		SRR3505673.17083.1										classified	4	3	1;131567;2;57723;458031;305072;1978231	1.00;1.00;0.88;0.81;0.81;0.81;0.81	Bacteria: 0.88	Acidobacteria: 0.81					Acidobacteria bacterium: 0.81
SRR3505673.9993.1_4	R.VITSNFSAEYGR.Y	MinT_frac_Kans_25ug_01_01_QE_03Feb17_Wally_16-09-27	13216	2	2	672.334	1343.66	6.79e-16	-3.60525	1.36172	5.43955	0.379363	8.60942	0	1156		bact	P	tonB-dependent Receptor	SRR3505673.9993.1										classified	5	5	1;131567;2;57723;458031;305072	1.00;1.00;1.00;1.00;0.92;0.92	Bacteria: 1.00	Acidobacteria: 1.00	not classified	not classified	not classified	not classified	not classified
SRR3505673.17083.1_2	R.VITSNFSAEYGR.A	MinT_frac_Kans_25ug_01_01_QE_03Feb17_Wally_16-09-27	13216	2	2	672.334	1343.66	6.79e-16	-3.60525	1.36172	5.43955	0.379363	8.60942	1.7e-288	947.7		bact	P		SRR3505673.17083.1										classified	4	3	1;131567;2;57723;458031;305072;1978231	1.00;1.00;0.88;0.81;0.81;0.81;0.81	Bacteria: 0.88	Acidobacteria: 0.81					Acidobacteria bacterium: 0.81
SRR3505673.9993.1_4	R.VITSNFSAEYGR.A	MinT_frac_Kans_25ug_01_01_QE_03Feb17_Wally_16-09-27	13216	2	2	672.334	1343.66	6.79e-16	-3.60525	1.36172	5.43955	0.379363	8.60942	0	1156		bact	P	tonB-dependent Receptor	SRR3505673.9993.1										classified	5	5	1;131567;2;57723;458031;305072	1.00;1.00;1.00;1.00;0.92;0.92	Bacteria: 1.00	Acidobacteria: 1.00	not classified	not classified	not classified	not classified	not classified
SRR3505673.97724.1_4	R.SSIFPGELPASTLIVVK.S	MinT_frac_Kans_25ug_01_01_QE_03Feb17_Wally_16-09-27	30880	2	2	879.511	1758	6.98e-16	0.792988	5.75996	5.43955	0.379363	8.60942	1.7e-26	85.4	K09022	arch	J	endoribonuclease L-PSP	SRR3505673.97724.1										classified	9	8	1;131567;2	1.00;0.60;0.60	Bacteria: 0.60	not classified	not classified	not classified	not classified	not classified	not classified
SRR3505673.29703.1_4	R.SSIFPGELPASTLIVVK.S	MinT_frac_Kans_25ug_01_01_QE_03Feb17_Wally_16-09-27	30880	2	2	879.511	1758	6.98e-16	0.792988	5.75996	5.43955	0.379363	8.60942	2.4e-27	88.1	K09022	arch	J	endoribonuclease L-PSP	SRR3505673.29703.1										classified	6	6	1;131567;2	1.00;1.00;1.00	Bacteria: 1.00	not classified	not classified	not classified	not classified	not classified	not classified
SRR3505673.78950.1_10	R.SSIFPGELPASTLIVVK.S	MinT_frac_Kans_25ug_01_01_QE_03Feb17_Wally_16-09-27	30880	2	2	879.511	1758	6.98e-16	0.792988	5.75996	5.43955	0.379363	8.60942	8.2e-26	83.1	K09022	arch	J	endoribonuclease L-PSP	SRR3505673.78950.1										classified	11	9	1;131567;2	1.00;0.90;0.90	Bacteria: 0.90	not classified	not classified	not classified	not classified	not classified	not classified
SRR3505673.95519.1_3	K.SIPELQAAM*ASGELSSK.E	MinT_frac_Kans_25ug_01_01_QE_03Feb17_Wally_16-09-27	16296	2	2	867.939	1734.86	7.61e-16	2.41689	7.38386	5.43955	0.379363	8.60942	2.5e-103	336.2	K01426,K02433	bact	J	Amidase (EC	SRR3505673.95519.1										classified	7	5	1;131567;2;1783257;74201;326457;417295	1.00;1.00;1.00;1.00;1.00;1.00;1.00	Bacteria: 1.00	Verrucomicrobia: 1.00	not classified	not classified	not classified	not classified	not classified
SRR3505673.30860.1_6	R.SPQVFLM*DEPLSNLDAK.L	MinT_frac_Kans_25ug_01_01_QE_03Feb17_Wally_16-09-27	24139	2	3	640.655	1919.94	8.37e-16	0.0823578	5.04933	5.43955	0.379363	8.60942	2.6e-200	658.7	K02010,K10112	bact	G	abc transporter	SRR3505673.30860.1										classified	9	8	1;131567;2;1783272;201174;1760	1.00;1.00;0.98;0.98;0.98;0.80	Bacteria: 0.98	Actinobacteria: 0.98	Actinobacteria: 0.80	not classified	not classified	not classified	not classified
SRR3505673.69294.1_3	R.SPQVFLM*DEPLSNLDAK.L	MinT_frac_Kans_25ug_01_01_QE_03Feb17_Wally_16-09-27	24139	2	3	640.655	1919.94	8.37e-16	0.0823578	5.04933	5.43955	0.379363	8.60942	2e-202	665.8	K02010,K10112	bact	G	abc transporter	SRR3505673.69294.1										classified	7	7	1;131567;2;1783272;201174	1.00;1.00;1.00;0.64;0.64	Bacteria: 1.00	Actinobacteria: 0.64	not classified	not classified	not classified	not classified	not classified
SRR3505673.82608.1_1	R.SPQVFLM*DEPLSNLDAK.L	MinT_frac_Kans_25ug_01_01_QE_03Feb17_Wally_16-09-27	24139	2	3	640.655	1919.94	8.37e-16	0.0823578	5.04933	5.43955	0.379363	8.60942	2.2e-205	675.2	K02010,K10112	bact	G	abc transporter	SRR3505673.82608.1										classified	10	10	1;131567;2;1783272;201174;1760	1.00;1.00;1.00;0.80;0.80;0.80	Bacteria: 1.00	Actinobacteria: 0.80	Actinobacteria: 0.80	not classified	not classified	not classified	not classified
SRR3505673.2005.1_3	R.SPQVFLM*DEPLSNLDAK.L	MinT_frac_Kans_25ug_01_01_QE_03Feb17_Wally_16-09-27	24139	2	3	640.655	1919.94	8.37e-16	0.0823578	5.04933	5.43955	0.379363	8.60942	4.7e-204	671.4	K02010,K10112	bact	G	abc transporter	SRR3505673.2005.1										classified	7	7	1;131567;2;1783272;201174;1760	1.00;1.00;1.00;0.90;0.90;0.72	Bacteria: 1.00	Actinobacteria: 0.90	Actinobacteria: 0.72	not classified	not classified	not classified	not classified
SRR3505673.38876.1_5	R.QGNAVQTGTQSR.S	MinT_frac_Kans_25ug_01_01_QE_03Feb17_Wally_16-09-27	1468	2	2	624.316	1246.61	9.76e-16	0.758498	5.72547	5.43955	0.379363	8.60942	1.6e-34	108.6	K01317	bact	S	FecR protein	SRR3505673.38876.1										classified	7	7	1;131567;2;1783257;74201;326457;417295	1.00;1.00;1.00;0.69;0.69;0.55;0.55	Bacteria: 1.00	Verrucomicrobia: 0.69	not classified	not classified	not classified	not classified	not classified
SRR3505673.87211.1_2	R.QGNAVQTGTQSR.S	MinT_frac_Kans_25ug_01_01_QE_03Feb17_Wally_16-09-27	1468	2	2	624.316	1246.61	9.76e-16	0.758498	5.72547	5.43955	0.379363	8.60942	1.7e-34	108.6	K01317	bact	S	FecR protein	SRR3505673.87211.1										classified	5	5	1;131567;2;1783257;74201;326457;417295	1.00;1.00;1.00;0.51;0.51;0.51;0.51	Bacteria: 1.00	Verrucomicrobia: 0.51	not classified	not classified	not classified	not classified	not classified
SRR3505673.95523.1_6	R.QGNAVQTGTQSR.S	MinT_frac_Kans_25ug_01_01_QE_03Feb17_Wally_16-09-27	1468	2	2	624.316	1246.61	9.76e-16	0.758498	5.72547	5.43955	0.379363	8.60942	6.3e-23	70.9	K01317	bact	S	FecR protein	SRR3505673.95523.1										classified	6	6	1;131567;2;1783257;74201;326457;417295	1.00;1.00;1.00;0.87;0.87;0.87;0.87	Bacteria: 1.00	Verrucomicrobia: 0.87	not classified	not classified	not classified	not classified	not classified
SRR3505673.54983.1_5	R.QGNAVQTGTQSR.S	MinT_frac_Kans_25ug_01_01_QE_03Feb17_Wally_16-09-27	1468	2	2	624.316	1246.61	9.76e-16	0.758498	5.72547	5.43955	0.379363	8.60942	1.5e-25	79.3	K01317	bact	S	FecR protein	SRR3505673.54983.1										classified	8	7	1;131567;2;1783257;74201;326457;417295;2026799	1.00;1.00;1.00;0.73;0.73;0.73;0.73;0.65	Bacteria: 1.00	Verrucomicrobia: 0.73					Verrucomicrobia bacterium: 0.65
SRR3505673.2941.1_3	R.QGNAVQTGTQSR.S	MinT_frac_Kans_25ug_01_01_QE_03Feb17_Wally_16-09-27	1468	2	2	624.316	1246.61	9.76e-16	0.758498	5.72547	5.43955	0.379363	8.60942	7.5e-23	70.5	K01317	bact	S	FecR protein	SRR3505673.2941.1										classified	12	9	1;131567;2;1783257;74201;326457;417295;2026799	1.00;1.00;1.00;0.77;0.77;0.72;0.72;0.54	Bacteria: 1.00	Verrucomicrobia: 0.77					Verrucomicrobia bacterium: 0.54
SRR3505673.95260.1_2	R.ASSANGLTSEFLGDYNYAVATR.D	MinT_frac_Kans_25ug_01_01_QE_03Feb17_Wally_16-09-27	26532	2	3	769.705	2307.09	1.02e-15	0.187348	5.15432	5.43955	0.379363	8.60942	0	1044.4		bact	S		SRR3505673.95260.1										classified	4	4	1;131567;2;1783272;201174;1760	1.00;1.00;1.00;1.00;1.00;1.00	Bacteria: 1.00	Actinobacteria: 1.00	Actinobacteria: 1.00	not classified	not classified	not classified	not classified
SRR3505673.21798.1_5	R.SQGVQLATIQELAR.Y	MinT_frac_Kans_25ug_01_01_QE_03Feb17_Wally_16-09-27	21731	2	2	757.423	1513.83	1.12e-15	-1.58249	3.38448	5.43955	0.379363	8.60942	9.2e-202	664	K01253	bact	S	epoxide hydrolase	SRR3505673.21798.1										classified	5	5	1;131567;2;1783272;201174	1.00;1.00;1.00;0.91;0.76	Bacteria: 1.00	Actinobacteria: 0.76	not classified	not classified	not classified	not classified	not classified
SRR3505673.101786.1_8	R.SQGVQLATIQELAR.Y	MinT_frac_Kans_25ug_01_01_QE_03Feb17_Wally_16-09-27	21731	2	2	757.423	1513.83	1.12e-15	-1.58249	3.38448	5.43955	0.379363	8.60942	4.1e-190	625.9	K01253	bact	S	epoxide hydrolase	SRR3505673.101786.1										classified	9	9	1;131567;2	1.00;1.00;1.00	Bacteria: 1.00	not classified	not classified	not classified	not classified	not classified	not classified
SRR3505673.52715.1_4	R.SQGVQLATIQELAR.Y	MinT_frac_Kans_25ug_01_01_QE_03Feb17_Wally_16-09-27	21731	2	2	757.423	1513.83	1.12e-15	-1.58249	3.38448	5.43955	0.379363	8.60942	3.7e-199	655.9	K01253	bact	S	epoxide hydrolase	SRR3505673.52715.1										classified	8	8	1;131567;2;57723;458031	1.00;1.00;1.00;0.62;0.62	Bacteria: 1.00	Acidobacteria: 0.62	not classified	not classified	not classified	not classified	not classified
SRR3505673.85781.1_9	R.SQGVQLATIQELAR.Y	MinT_frac_Kans_25ug_01_01_QE_03Feb17_Wally_16-09-27	21731	2	2	757.423	1513.83	1.12e-15	-1.58249	3.38448	5.43955	0.379363	8.60942	6.4e-208	684.4	K01253	bact	S	epoxide hydrolase	SRR3505673.85781.1										classified	16	11	1;131567;2;1783272;201174	1.00;1.00;1.00;0.67;0.67	Bacteria: 1.00	Actinobacteria: 0.67	not classified	not classified	not classified	not classified	not classified
SRR3505673.72693.1_6	R.SQGVQLATIQELAR.Y	MinT_frac_Kans_25ug_01_01_QE_03Feb17_Wally_16-09-27	21731	2	2	757.423	1513.83	1.12e-15	-1.58249	3.38448	5.43955	0.379363	8.60942	3.1e-184	606.5	K01253	bact	S	epoxide hydrolase	SRR3505673.72693.1										classified	9	9	1;131567;2;1783272	1.00;1.00;0.97;0.55	Bacteria: 0.97	not classified	not classified	not classified	not classified	not classified	not classified
SRR3505673.25076.1_3	R.SQGVQLATLQELAR.Y	MinT_frac_Kans_25ug_01_01_QE_03Feb17_Wally_16-09-27	21731	2	2	757.423	1513.83	1.12e-15	-1.58249	3.38448	5.43955	0.379363	8.60942	8.5e-187	614.9	K01253	bact	S	epoxide hydrolase	SRR3505673.25076.1										classified	4	4	1;131567;2	1.00;1.00;1.00	Bacteria: 1.00	not classified	not classified	not classified	not classified	not classified	not classified
SRR3505673.48587.1_3	R.SQGVQLATLQELAR.Y	MinT_frac_Kans_25ug_01_01_QE_03Feb17_Wally_16-09-27	21731	2	2	757.423	1513.83	1.12e-15	-1.58249	3.38448	5.43955	0.379363	8.60942	2.5e-185	610.2	K01253	bact	S	epoxide hydrolase	SRR3505673.48587.1										classified	10	8	1;131567;2	1.00;1.00;1.00	Bacteria: 1.00	not classified	not classified	not classified	not classified	not classified	not classified
SRR3505673.102513.1_5	R.SQGVQLATLQELAR.Y	MinT_frac_Kans_25ug_01_01_QE_03Feb17_Wally_16-09-27	21731	2	2	757.423	1513.83	1.12e-15	-1.58249	3.38448	5.43955	0.379363	8.60942	1.6e-184	607.4	K01253	bact	S	epoxide hydrolase	SRR3505673.102513.1										classified	8	8	1;131567;2	1.00;1.00;1.00	Bacteria: 1.00	not classified	not classified	not classified	not classified	not classified	not classified
SRR3505673.99230.1_5	R.SQGVQLATLQELAR.Y	MinT_frac_Kans_25ug_01_01_QE_03Feb17_Wally_16-09-27	21731	2	2	757.423	1513.83	1.12e-15	-1.58249	3.38448	5.43955	0.379363	8.60942	2.2e-207	682.6	K01253	bact	S	epoxide hydrolase	SRR3505673.99230.1										classified	7	6	1;131567;2	1.00;1.00;1.00	Bacteria: 1.00	not classified	not classified	not classified	not classified	not classified	not classified
SRR3505673.109531.1_4	R.GEQGLLVQTGDGVREPQNR.R	MinT_frac_Kans_25ug_01_01_QE_03Feb17_Wally_16-09-27	12939	2	3	685.021	2053.04	1.13e-15	-2.02667	2.9403	5.43955	0.379363	8.60942	3.9e-54	175		bact	M	ompa motb domain protein	SRR3505673.109531.1										classified	6	6	1;131567;2;1224;28211	1.00;1.00;1.00;1.00;1.00	Bacteria: 1.00	Proteobacteria: 1.00	Alphaproteobacteria: 1.00	not classified	not classified	not classified	not classified
SRR3505673.2341.1_5	R.DFDTNDNGVGTR.V	MinT_frac_Kans_25ug_01_01_QE_03Feb17_Wally_16-09-27	5957	2	2	655.788	1310.56	1.17e-15	0.617348	5.58432	5.43955	0.379363	8.60942
SRR3505673.86676.1_7	R.NSGDLQPTGTPTGEDVTEIIR.Q	MinT_frac_Kans_25ug_01_01_QE_03Feb17_Wally_16-09-27	19558	2	2	1101.05	2200.07	1.19e-15	-1.61073	3.35624	5.43955	0.379363	8.60942	6.2e-35	111.8		bact	C	Reductive dehalogenase	SRR3505673.86676.1										classified	7	7	1;131567;2	1.00;1.00;1.00	Bacteria: 1.00	not classified	not classified	not classified	not classified	not classified	not classified
SRR3505673.18791.1_4	R.KVLLPAGTIENVDVQNR.K	MinT_frac_Kans_25ug_01_01_QE_03Feb17_Wally_16-09-27	17016	2	3	622.69	1866.04	1.2e-15	1.69833	6.6653	5.43955	0.379363	8.60942	1.6e-45	145.3		bact	S		SRR3505673.18791.1										classified	6	6	1;131567;2;1783272;201174	1.00;1.00;1.00;1.00;1.00	Bacteria: 1.00	Actinobacteria: 1.00	not classified	not classified	not classified	not classified	not classified
SRR3505673.1958.1_4	R.SIAEQAIFPAVDPLDSTSR.M	MinT_frac_Kans_25ug_01_01_QE_03Feb17_Wally_16-09-27	27167	2	2	1009.52	2017.02	1.3e-15	1.23428	6.20125	5.43955	0.379363	8.60942	6.4e-276	912.1	K02112	bact	C	Produces ATP from ADP in the presence of a proton gradient across the membrane. The catalytic sites are hosted primarily by the beta subunits (By similarity)	SRR3505673.1958.1										classified	10	10	1;131567;2;1224;28211	1.00;1.00;1.00;1.00;1.00	Bacteria: 1.00	Proteobacteria: 1.00	Alphaproteobacteria: 1.00	not classified	not classified	not classified	not classified
SRR3505673.102958.1_2	R.FTALQSGDIDVLSR.N	MinT_frac_Kans_25ug_01_01_QE_03Feb17_Wally_16-09-27	20451	2	2	761.403	1521.79	1.37e-15	0.163388	5.13036	5.43955	0.379363	8.60942	1.7e-161	531.4	K02030,K09969,K10001	bact	E	ABC transporter	SRR3505673.102958.1										classified	8	7	1;131567;2;1224	1.00;1.00;0.97;0.55	Bacteria: 0.97	Proteobacteria: 0.55	not classified	not classified	not classified	not classified	not classified
SRR3505673.31320.1_11	R.TFTGNILFDEEVVR.R	MinT_frac_Kans_25ug_01_01_QE_03Feb17_Wally_16-09-27	28244	2	2	820.422	1639.83	1.4e-15	-2.06556	2.90141	5.43955	0.379363	8.60942	2.2e-47	154.9	K13775	bact	S	Short chain dehydrogenase	SRR3505673.31320.1										classified	12	10	1;131567;2	1.00;1.00;0.83	Bacteria: 0.83	not classified	not classified	not classified	not classified	not classified	not classified
SRR3505673.79939.1_4	K.NMITGAAQMDGAILVVSATDGPMPQTR.E	MinT_frac_Kans_25ug_01_01_QE_03Feb17_Wally_16-09-27	36874	2	3	915.789	2745.34	1.43e-15	0.964698	5.93167	5.43955	0.379363	8.60942
SRR3505673.31062.1_2	K.NMITGAAQMDGAILVVSATDGPMPQTR.E	MinT_frac_Kans_25ug_01_01_QE_03Feb17_Wally_16-09-27	36874	2	3	915.789	2745.34	1.43e-15	0.964698	5.93167	5.43955	0.379363	8.60942	2.5e-209	691.9	K02358	bact	J	This protein promotes the GTP-dependent binding of aminoacyl-tRNA to the A-site of ribosomes during protein biosynthesis (By similarity)	SRR3505673.31062.1										classified	18	18	1;131567;2;57723	1.00;1.00;1.00;0.90	Bacteria: 1.00	Acidobacteria: 0.90	not classified	not classified	not classified	not classified	not classified
SRR3505673.91880.1_6	K.NMITGAAQMDGAILVVSATDGPMPQTR.E	MinT_frac_Kans_25ug_01_01_QE_03Feb17_Wally_16-09-27	36874	2	3	915.789	2745.34	1.43e-15	0.964698	5.93167	5.43955	0.379363	8.60942	2e-137	454.2	K02358	bact	J	This protein promotes the GTP-dependent binding of aminoacyl-tRNA to the A-site of ribosomes during protein biosynthesis (By similarity)	SRR3505673.91880.1										classified	6	5	1;131567;2;57723;458031;305072	1.00;1.00;1.00;1.00;0.80;0.80	Bacteria: 1.00	Acidobacteria: 1.00	not classified	not classified	not classified	not classified	not classified
SRR3505673.42202.1_4	K.NMITGAAQMDGAILVVSATDGPMPQTR.E	MinT_frac_Kans_25ug_01_01_QE_03Feb17_Wally_16-09-27	36874	2	3	915.789	2745.34	1.43e-15	0.964698	5.93167	5.43955	0.379363	8.60942	3e-207	685.1	K02358	bact	J	This protein promotes the GTP-dependent binding of aminoacyl-tRNA to the A-site of ribosomes during protein biosynthesis (By similarity)	SRR3505673.42202.1										classified	6	6	1;131567;2;57723	1.00;1.00;0.95;0.90	Bacteria: 0.95	Acidobacteria: 0.90	not classified	not classified	not classified	not classified	not classified
SRR3505673.30469.1_3	K.NMITGAAQMDGAILVVSATDGPMPQTR.E	MinT_frac_Kans_25ug_01_01_QE_03Feb17_Wally_16-09-27	36874	2	3	915.789	2745.34	1.43e-15	0.964698	5.93167	5.43955	0.379363	8.60942	5e-208	687.7	K02358	bact	J	This protein promotes the GTP-dependent binding of aminoacyl-tRNA to the A-site of ribosomes during protein biosynthesis (By similarity)	SRR3505673.30469.1										classified	12	12	1;131567;2;57723	1.00;1.00;1.00;0.93	Bacteria: 1.00	Acidobacteria: 0.93	not classified	not classified	not classified	not classified	not classified
SRR3505673.63581.1_4	K.NMITGAAQMDGAILVVSATDGPMPQTR.E	MinT_frac_Kans_25ug_01_01_QE_03Feb17_Wally_16-09-27	36874	2	3	915.789	2745.34	1.43e-15	0.964698	5.93167	5.43955	0.379363	8.60942	4.4e-209	691	K02358	bact	J	This protein promotes the GTP-dependent binding of aminoacyl-tRNA to the A-site of ribosomes during protein biosynthesis (By similarity)	SRR3505673.63581.1										classified	10	10	1;131567;2;57723	1.00;1.00;1.00;0.94	Bacteria: 1.00	Acidobacteria: 0.94	not classified	not classified	not classified	not classified	not classified
SRR3505673.99081.1_7	K.NMITGAAQMDGAILVVSATDGPMPQTR.E	MinT_frac_Kans_25ug_01_01_QE_03Feb17_Wally_16-09-27	36874	2	3	915.789	2745.34	1.43e-15	0.964698	5.93167	5.43955	0.379363	8.60942	6.4e-206	680.7	K02358	bact	J	This protein promotes the GTP-dependent binding of aminoacyl-tRNA to the A-site of ribosomes during protein biosynthesis (By similarity)	SRR3505673.99081.1										classified	9	9	1;131567;2;57723;458031	1.00;1.00;1.00;0.88;0.63	Bacteria: 1.00	Acidobacteria: 0.88	not classified	not classified	not classified	not classified	not classified
SRR3505673.104436.1_2	K.NMITGAAQMDGAILVVSATDGPMPQTR.E	MinT_frac_Kans_25ug_01_01_QE_03Feb17_Wally_16-09-27	36874	2	3	915.789	2745.34	1.43e-15	0.964698	5.93167	5.43955	0.379363	8.60942	4.3e-213	704.3	K02358	bact	J	This protein promotes the GTP-dependent binding of aminoacyl-tRNA to the A-site of ribosomes during protein biosynthesis (By similarity)	SRR3505673.104436.1										classified	7	4	1;131567;2;1224;28211;356	1.00;1.00;1.00;1.00;1.00;0.51	Bacteria: 1.00	Proteobacteria: 1.00	Alphaproteobacteria: 1.00	Rhizobiales: 0.51	not classified	not classified	not classified
SRR3505673.32809.1_2	K.NMITGAAQMDGAILVVSATDGPMPQTR.E	MinT_frac_Kans_25ug_01_01_QE_03Feb17_Wally_16-09-27	36874	2	3	915.789	2745.34	1.43e-15	0.964698	5.93167	5.43955	0.379363	8.60942	2.9e-208	688.4	K02358	bact	J	This protein promotes the GTP-dependent binding of aminoacyl-tRNA to the A-site of ribosomes during protein biosynthesis (By similarity)	SRR3505673.32809.1										classified	10	9	1;131567;2	1.00;1.00;1.00	Bacteria: 1.00	not classified	not classified	not classified	not classified	not classified	not classified
SRR3505673.109531.1_4	R.GEQGLLVQTGDGVR.E	MinT_frac_Kans_25ug_01_01_QE_03Feb17_Wally_16-09-27	14090	2	2	714.876	1428.74	1.51e-15	-4.4547	0.51227	5.43955	0.379363	8.60942	3.9e-54	175		bact	M	ompa motb domain protein	SRR3505673.109531.1										classified	6	6	1;131567;2;1224;28211	1.00;1.00;1.00;1.00;1.00	Bacteria: 1.00	Proteobacteria: 1.00	Alphaproteobacteria: 1.00	not classified	not classified	not classified	not classified
SRR3505673.53349.1_1	R.ITSDGTAAEQQR.V	MinT_frac_Kans_25ug_01_01_QE_03Feb17_Wally_16-09-27	1800	2	2	638.812	1276.61	1.56e-15	-1.24071	3.72626	5.43955	0.379363	8.60942	1.1e-87	284.6	K10439	bact	G	ABC, transporter	SRR3505673.53349.1										classified	6	6	1;131567;2	1.00;1.00;1.00	Bacteria: 1.00	not classified	not classified	not classified	not classified	not classified	not classified
SRR3505673.101015.1_6	K.ASLATESFISAASFQETTR.V	MinT_frac_Kans_25ug_01_01_QE_03Feb17_Wally_16-09-27	25352	2	2	1009	2016.99	1.74e-15	-1.51899	3.44798	5.43955	0.379363	8.60942	0	1934.1	K03046,K13797	bact	K	DNA-dependent RNA polymerase catalyzes the transcription of DNA into RNA using the four ribonucleoside triphosphates as substrates (By similarity)	SRR3505673.101015.1										classified	6	6	1;131567;2	1.00;1.00;0.93	Bacteria: 0.93	not classified	not classified	not classified	not classified	not classified	not classified
SRR3505673.25878.1_1	K.ASLATESFISAASFQETTR.V	MinT_frac_Kans_25ug_01_01_QE_03Feb17_Wally_16-09-27	25352	2	2	1009	2016.99	1.74e-15	-1.51899	3.44798	5.43955	0.379363	8.60942	1.8e-300	991.9	K03046	bact	K	DNA-dependent RNA polymerase catalyzes the transcription of DNA into RNA using the four ribonucleoside triphosphates as substrates (By similarity)	SRR3505673.25878.1										classified	5	5	1;131567;2;1224	1.00;0.90;0.90;0.90	Bacteria: 0.90	Proteobacteria: 0.90	not classified	not classified	not classified	not classified	not classified
SRR3505673.106181.1_3	K.ASLATESFISAASFQETTR.V	MinT_frac_Kans_25ug_01_01_QE_03Feb17_Wally_16-09-27	25352	2	2	1009	2016.99	1.74e-15	-1.51899	3.44798	5.43955	0.379363	8.60942	0	2423.8	K03046,K13797	bact	K	DNA-dependent RNA polymerase catalyzes the transcription of DNA into RNA using the four ribonucleoside triphosphates as substrates (By similarity)	SRR3505673.106181.1										classified	5	5	1;131567;2	1.00;0.95;0.95	Bacteria: 0.95	not classified	not classified	not classified	not classified	not classified	not classified
SRR3505673.69730.1_1	K.ASLATESFISAASFQETTR.V	MinT_frac_Kans_25ug_01_01_QE_03Feb17_Wally_16-09-27	25352	2	2	1009	2016.99	1.74e-15	-1.51899	3.44798	5.43955	0.379363	8.60942	0	2066.8	K03046,K13797	bact	K	DNA-dependent RNA polymerase catalyzes the transcription of DNA into RNA using the four ribonucleoside triphosphates as substrates (By similarity)	SRR3505673.69730.1										classified	5	5	1;131567;2	1.00;0.94;0.94	Bacteria: 0.94	not classified	not classified	not classified	not classified	not classified	not classified
SRR3505673.73402.1_2	K.ASLATESFISAASFQETTR.V	MinT_frac_Kans_25ug_01_01_QE_03Feb17_Wally_16-09-27	25352	2	2	1009	2016.99	1.74e-15	-1.51899	3.44798	5.43955	0.379363	8.60942	0	2460.6	K03046,K13797	bact	K	DNA-dependent RNA polymerase catalyzes the transcription of DNA into RNA using the four ribonucleoside triphosphates as substrates (By similarity)	SRR3505673.73402.1										classified	6	6	1;131567;2	1.00;0.96;0.89	Bacteria: 0.89	not classified	not classified	not classified	not classified	not classified	not classified
SRR3505673.84718.1_1	K.ASLATESFISAASFQETTR.V	MinT_frac_Kans_25ug_01_01_QE_03Feb17_Wally_16-09-27	25352	2	2	1009	2016.99	1.74e-15	-1.51899	3.44798	5.43955	0.379363	8.60942	0	1016.6	K03046	bact	K	DNA-dependent RNA polymerase catalyzes the transcription of DNA into RNA using the four ribonucleoside triphosphates as substrates (By similarity)	SRR3505673.84718.1										classified	10	10	1;131567;2	1.00;1.00;0.85	Bacteria: 0.85	not classified	not classified	not classified	not classified	not classified	not classified
SRR3505673.109531.1_4	R.GEQGLLVQTGDGVREPQNR.R	MinT_frac_Kans_25ug_01_01_QE_03Feb17_Wally_16-09-27	12244	2	3	685.025	2053.04	1.87e-15	3.23023	8.1972	5.43955	0.379363	8.60942	3.9e-54	175		bact	M	ompa motb domain protein	SRR3505673.109531.1										classified	6	6	1;131567;2;1224;28211	1.00;1.00;1.00;1.00;1.00	Bacteria: 1.00	Proteobacteria: 1.00	Alphaproteobacteria: 1.00	not classified	not classified	not classified	not classified
SRR3505673.4045.1_4	K.LTDVTSNPNYEQFDNR.A	MinT_frac_Kans_25ug_01_01_QE_03Feb17_Wally_16-09-27	13241	2	2	957.444	1912.87	2.09e-15	0.0409978	5.00797	5.43955	0.379363	8.60942	8.1e-113	366.1		bact	S		SRR3505673.4045.1										classified	9	8	1;131567;2;1783257;74201;326457;417295;2026799	1.00;1.00;1.00;0.78;0.78;0.72;0.72;0.72	Bacteria: 1.00	Verrucomicrobia: 0.78					Verrucomicrobia bacterium: 0.72
SRR3505673.51079.1_2	K.TGLAAPTSTLPGPIK.L	MinT_frac_Kans_25ug_01_01_QE_03Feb17_Wally_16-09-27	17290	2	2	712.417	1423.82	2.1e-15	3.00072	7.96769	5.43955	0.379363	8.60942	7.2e-230	760.6	K01752	bact	E	L-serine dehydratase	SRR3505673.51079.1										classified	9	8	1;131567;2;1224;28211	1.00;1.00;1.00;0.82;0.72	Bacteria: 1.00	Proteobacteria: 0.82	Alphaproteobacteria: 0.72	not classified	not classified	not classified	not classified
SRR3505673.53281.1_3	K.TGLAAPTSTLPGPIK.L	MinT_frac_Kans_25ug_01_01_QE_03Feb17_Wally_16-09-27	17290	2	2	712.417	1423.82	2.1e-15	3.00072	7.96769	5.43955	0.379363	8.60942	6e-231	764	K01752	bact	E	L-serine dehydratase	SRR3505673.53281.1										classified	6	6	1;131567;2;1224;28211	1.00;1.00;1.00;0.86;0.73	Bacteria: 1.00	Proteobacteria: 0.86	Alphaproteobacteria: 0.73	not classified	not classified	not classified	not classified
SRR3505673.31860.1_4	K.TGLAAPTSTLPGPIK.L	MinT_frac_Kans_25ug_01_01_QE_03Feb17_Wally_16-09-27	17290	2	2	712.417	1423.82	2.1e-15	3.00072	7.96769	5.43955	0.379363	8.60942	2.8e-227	752.1	K01752	bact	E	L-serine dehydratase	SRR3505673.31860.1										classified	6	6	1;131567;2;1224	1.00;1.00;1.00;0.51	Bacteria: 1.00	Proteobacteria: 0.51	not classified	not classified	not classified	not classified	not classified
SRR3505673.79939.1_4	K.NMITGAAQMDGAILVVSATDGPMPQTR.E	MinT_frac_Kans_25ug_01_01_QE_03Feb17_Wally_16-09-27	37786	2	3	916.126	2745.34	2.23e-15	3.38701	8.35398	5.43955	0.379363	8.60942
SRR3505673.31062.1_2	K.NMITGAAQMDGAILVVSATDGPMPQTR.E	MinT_frac_Kans_25ug_01_01_QE_03Feb17_Wally_16-09-27	37786	2	3	916.126	2745.34	2.23e-15	3.38701	8.35398	5.43955	0.379363	8.60942	2.5e-209	691.9	K02358	bact	J	This protein promotes the GTP-dependent binding of aminoacyl-tRNA to the A-site of ribosomes during protein biosynthesis (By similarity)	SRR3505673.31062.1										classified	18	18	1;131567;2;57723	1.00;1.00;1.00;0.90	Bacteria: 1.00	Acidobacteria: 0.90	not classified	not classified	not classified	not classified	not classified
SRR3505673.91880.1_6	K.NMITGAAQMDGAILVVSATDGPMPQTR.E	MinT_frac_Kans_25ug_01_01_QE_03Feb17_Wally_16-09-27	37786	2	3	916.126	2745.34	2.23e-15	3.38701	8.35398	5.43955	0.379363	8.60942	2e-137	454.2	K02358	bact	J	This protein promotes the GTP-dependent binding of aminoacyl-tRNA to the A-site of ribosomes during protein biosynthesis (By similarity)	SRR3505673.91880.1										classified	6	5	1;131567;2;57723;458031;305072	1.00;1.00;1.00;1.00;0.80;0.80	Bacteria: 1.00	Acidobacteria: 1.00	not classified	not classified	not classified	not classified	not classified
SRR3505673.42202.1_4	K.NMITGAAQMDGAILVVSATDGPMPQTR.E	MinT_frac_Kans_25ug_01_01_QE_03Feb17_Wally_16-09-27	37786	2	3	916.126	2745.34	2.23e-15	3.38701	8.35398	5.43955	0.379363	8.60942	3e-207	685.1	K02358	bact	J	This protein promotes the GTP-dependent binding of aminoacyl-tRNA to the A-site of ribosomes during protein biosynthesis (By similarity)	SRR3505673.42202.1										classified	6	6	1;131567;2;57723	1.00;1.00;0.95;0.90	Bacteria: 0.95	Acidobacteria: 0.90	not classified	not classified	not classified	not classified	not classified
SRR3505673.30469.1_3	K.NMITGAAQMDGAILVVSATDGPMPQTR.E	MinT_frac_Kans_25ug_01_01_QE_03Feb17_Wally_16-09-27	37786	2	3	916.126	2745.34	2.23e-15	3.38701	8.35398	5.43955	0.379363	8.60942	5e-208	687.7	K02358	bact	J	This protein promotes the GTP-dependent binding of aminoacyl-tRNA to the A-site of ribosomes during protein biosynthesis (By similarity)	SRR3505673.30469.1										classified	12	12	1;131567;2;57723	1.00;1.00;1.00;0.93	Bacteria: 1.00	Acidobacteria: 0.93	not classified	not classified	not classified	not classified	not classified
SRR3505673.63581.1_4	K.NMITGAAQMDGAILVVSATDGPMPQTR.E	MinT_frac_Kans_25ug_01_01_QE_03Feb17_Wally_16-09-27	37786	2	3	916.126	2745.34	2.23e-15	3.38701	8.35398	5.43955	0.379363	8.60942	4.4e-209	691	K02358	bact	J	This protein promotes the GTP-dependent binding of aminoacyl-tRNA to the A-site of ribosomes during protein biosynthesis (By similarity)	SRR3505673.63581.1										classified	10	10	1;131567;2;57723	1.00;1.00;1.00;0.94	Bacteria: 1.00	Acidobacteria: 0.94	not classified	not classified	not classified	not classified	not classified
SRR3505673.99081.1_7	K.NMITGAAQMDGAILVVSATDGPMPQTR.E	MinT_frac_Kans_25ug_01_01_QE_03Feb17_Wally_16-09-27	37786	2	3	916.126	2745.34	2.23e-15	3.38701	8.35398	5.43955	0.379363	8.60942	6.4e-206	680.7	K02358	bact	J	This protein promotes the GTP-dependent binding of aminoacyl-tRNA to the A-site of ribosomes during protein biosynthesis (By similarity)	SRR3505673.99081.1										classified	9	9	1;131567;2;57723;458031	1.00;1.00;1.00;0.88;0.63	Bacteria: 1.00	Acidobacteria: 0.88	not classified	not classified	not classified	not classified	not classified
SRR3505673.104436.1_2	K.NMITGAAQMDGAILVVSATDGPMPQTR.E	MinT_frac_Kans_25ug_01_01_QE_03Feb17_Wally_16-09-27	37786	2	3	916.126	2745.34	2.23e-15	3.38701	8.35398	5.43955	0.379363	8.60942	4.3e-213	704.3	K02358	bact	J	This protein promotes the GTP-dependent binding of aminoacyl-tRNA to the A-site of ribosomes during protein biosynthesis (By similarity)	SRR3505673.104436.1										classified	7	4	1;131567;2;1224;28211;356	1.00;1.00;1.00;1.00;1.00;0.51	Bacteria: 1.00	Proteobacteria: 1.00	Alphaproteobacteria: 1.00	Rhizobiales: 0.51	not classified	not classified	not classified
SRR3505673.32809.1_2	K.NMITGAAQMDGAILVVSATDGPMPQTR.E	MinT_frac_Kans_25ug_01_01_QE_03Feb17_Wally_16-09-27	37786	2	3	916.126	2745.34	2.23e-15	3.38701	8.35398	5.43955	0.379363	8.60942	2.9e-208	688.4	K02358	bact	J	This protein promotes the GTP-dependent binding of aminoacyl-tRNA to the A-site of ribosomes during protein biosynthesis (By similarity)	SRR3505673.32809.1										classified	10	9	1;131567;2	1.00;1.00;1.00	Bacteria: 1.00	not classified	not classified	not classified	not classified	not classified	not classified
SRR3505673.71916.1_7	R.QIAENAGVEGSIVVGK.V	MinT_frac_Kans_25ug_01_01_QE_03Feb17_Wally_16-09-27	12499	2	2	785.929	1570.84	2.43e-15	-0.462682	4.50429	5.43955	0.379363	8.60942	6.3e-278	919.1	K04077	bact	O	Prevents misfolding and promotes the refolding and proper assembly of unfolded polypeptides generated under stress conditions (By similarity)	SRR3505673.71916.1										classified	9	6	1;131567	1.00;1.00	not classified	not classified	not classified	not classified	not classified	not classified	not classified
SRR3505673.37239.1_4	R.QIAENAGVEGSIVVGK.V	MinT_frac_Kans_25ug_01_01_QE_03Feb17_Wally_16-09-27	12499	2	2	785.929	1570.84	2.43e-15	-0.462682	4.50429	5.43955	0.379363	8.60942	6.3e-231	762.9	K04077	bact	O	Prevents misfolding and promotes the refolding and proper assembly of unfolded polypeptides generated under stress conditions (By similarity)	SRR3505673.37239.1										classified	9	8	1;131567;2;1224;28211	1.00;1.00;1.00;0.65;0.51	Bacteria: 1.00	Proteobacteria: 0.65	Alphaproteobacteria: 0.51	not classified	not classified	not classified	not classified
SRR3505673.6396.1_3	R.QIAENAGVEGSIVVGK.V	MinT_frac_Kans_25ug_01_01_QE_03Feb17_Wally_16-09-27	12499	2	2	785.929	1570.84	2.43e-15	-0.462682	4.50429	5.43955	0.379363	8.60942	3.4e-277	916.7	K04077	bact	O	Prevents misfolding and promotes the refolding and proper assembly of unfolded polypeptides generated under stress conditions (By similarity)	SRR3505673.6396.1										classified	9	9	1;131567;2;1224;28211;356;119042	1.00;1.00;0.79;0.75;0.75;0.62;0.58	Bacteria: 0.79	Proteobacteria: 0.75	Alphaproteobacteria: 0.75	Rhizobiales: 0.62	not classified	not classified	not classified
SRR3505673.29561.1_8	R.QIAENAGVEGSIVVGK.V	MinT_frac_Kans_25ug_01_01_QE_03Feb17_Wally_16-09-27	12499	2	2	785.929	1570.84	2.43e-15	-0.462682	4.50429	5.43955	0.379363	8.60942	4.4e-265	876.8	K04077	bact	O	Prevents misfolding and promotes the refolding and proper assembly of unfolded polypeptides generated under stress conditions (By similarity)	SRR3505673.29561.1										classified	10	7	1;131567;2;1224;28211;356	1.00;1.00;1.00;0.65;0.54;0.54	Bacteria: 1.00	Proteobacteria: 0.65	Alphaproteobacteria: 0.54	Rhizobiales: 0.54	not classified	not classified	not classified
SRR3505673.31570.1_1	R.QIAENAGVEGSIVVGK.V	MinT_frac_Kans_25ug_01_01_QE_03Feb17_Wally_16-09-27	12499	2	2	785.929	1570.84	2.43e-15	-0.462682	4.50429	5.43955	0.379363	8.60942	6.2e-282	932.5	K04077	bact	O	Prevents misfolding and promotes the refolding and proper assembly of unfolded polypeptides generated under stress conditions (By similarity)	SRR3505673.31570.1										classified	10	1	1;131567	1.00;1.00	not classified	not classified	not classified	not classified	not classified	not classified	not classified
SRR3505673.71916.1_7	R.QIAENAGVEGSIVVGK.I	MinT_frac_Kans_25ug_01_01_QE_03Feb17_Wally_16-09-27	12499	2	2	785.929	1570.84	2.43e-15	-0.462682	4.50429	5.43955	0.379363	8.60942	6.3e-278	919.1	K04077	bact	O	Prevents misfolding and promotes the refolding and proper assembly of unfolded polypeptides generated under stress conditions (By similarity)	SRR3505673.71916.1										classified	9	6	1;131567	1.00;1.00	not classified	not classified	not classified	not classified	not classified	not classified	not classified
SRR3505673.37239.1_4	R.QIAENAGVEGSIVVGK.I	MinT_frac_Kans_25ug_01_01_QE_03Feb17_Wally_16-09-27	12499	2	2	785.929	1570.84	2.43e-15	-0.462682	4.50429	5.43955	0.379363	8.60942	6.3e-231	762.9	K04077	bact	O	Prevents misfolding and promotes the refolding and proper assembly of unfolded polypeptides generated under stress conditions (By similarity)	SRR3505673.37239.1										classified	9	8	1;131567;2;1224;28211	1.00;1.00;1.00;0.65;0.51	Bacteria: 1.00	Proteobacteria: 0.65	Alphaproteobacteria: 0.51	not classified	not classified	not classified	not classified
SRR3505673.6396.1_3	R.QIAENAGVEGSIVVGK.I	MinT_frac_Kans_25ug_01_01_QE_03Feb17_Wally_16-09-27	12499	2	2	785.929	1570.84	2.43e-15	-0.462682	4.50429	5.43955	0.379363	8.60942	3.4e-277	916.7	K04077	bact	O	Prevents misfolding and promotes the refolding and proper assembly of unfolded polypeptides generated under stress conditions (By similarity)	SRR3505673.6396.1										classified	9	9	1;131567;2;1224;28211;356;119042	1.00;1.00;0.79;0.75;0.75;0.62;0.58	Bacteria: 0.79	Proteobacteria: 0.75	Alphaproteobacteria: 0.75	Rhizobiales: 0.62	not classified	not classified	not classified
SRR3505673.29561.1_8	R.QIAENAGVEGSIVVGK.I	MinT_frac_Kans_25ug_01_01_QE_03Feb17_Wally_16-09-27	12499	2	2	785.929	1570.84	2.43e-15	-0.462682	4.50429	5.43955	0.379363	8.60942	4.4e-265	876.8	K04077	bact	O	Prevents misfolding and promotes the refolding and proper assembly of unfolded polypeptides generated under stress conditions (By similarity)	SRR3505673.29561.1										classified	10	7	1;131567;2;1224;28211;356	1.00;1.00;1.00;0.65;0.54;0.54	Bacteria: 1.00	Proteobacteria: 0.65	Alphaproteobacteria: 0.54	Rhizobiales: 0.54	not classified	not classified	not classified
SRR3505673.31570.1_1	R.QIAENAGVEGSIVVGK.I	MinT_frac_Kans_25ug_01_01_QE_03Feb17_Wally_16-09-27	12499	2	2	785.929	1570.84	2.43e-15	-0.462682	4.50429	5.43955	0.379363	8.60942	6.2e-282	932.5	K04077	bact	O	Prevents misfolding and promotes the refolding and proper assembly of unfolded polypeptides generated under stress conditions (By similarity)	SRR3505673.31570.1										classified	10	1	1;131567	1.00;1.00	not classified	not classified	not classified	not classified	not classified	not classified	not classified
SRR3505673.41761.1_10	R.EILLTVMTEDLK.G	MinT_frac_Kans_25ug_01_01_QE_03Feb17_Wally_16-09-27	31858	2	2	702.891	1404.77	2.5e-15	2.24034	7.20731	5.43955	0.379363	8.60942	8.1e-46	151.3	K01630,K02510	bact	G	Aldolase	SRR3505673.41761.1										classified	12	11	1;131567;2	1.00;1.00;1.00	Bacteria: 1.00	not classified	not classified	not classified	not classified	not classified	not classified
SRR3505673.44431.1_4	R.DLDPAETLFIVSSK.T	MinT_frac_Kans_25ug_01_01_QE_03Feb17_Wally_16-09-27	29378	2	2	767.908	1534.8	2.58e-15	1.31217	6.27914	5.43955	0.379363	8.60942	1.3e-271	897.3	K01810,K13810	bact	G	phosphohexose isomerase	SRR3505673.44431.1										classified	5	5	1;131567;2	1.00;0.95;0.95	Bacteria: 0.95	not classified	not classified	not classified	not classified	not classified	not classified
SRR3505673.47895.1_7	R.DLDPAETLFIVSSK.T	MinT_frac_Kans_25ug_01_01_QE_03Feb17_Wally_16-09-27	29378	2	2	767.908	1534.8	2.58e-15	1.31217	6.27914	5.43955	0.379363	8.60942	5.6e-234	772.2	K01810,K13810	bact	G	phosphohexose isomerase	SRR3505673.47895.1										classified	7	7	1;131567;2	1.00;0.89;0.89	Bacteria: 0.89	not classified	not classified	not classified	not classified	not classified	not classified
SRR3505673.923.1_8	R.DLDPAETLFIVSSK.T	MinT_frac_Kans_25ug_01_01_QE_03Feb17_Wally_16-09-27	29378	2	2	767.908	1534.8	2.58e-15	1.31217	6.27914	5.43955	0.379363	8.60942	6e-296	977.6	K01810,K13810	bact	G	phosphohexose isomerase	SRR3505673.923.1										classified	10	9	1;131567;2	1.00;1.00;1.00	Bacteria: 1.00	not classified	not classified	not classified	not classified	not classified	not classified
SRR3505673.50077.1_2	R.DLDPAETLFIVSSK.T	MinT_frac_Kans_25ug_01_01_QE_03Feb17_Wally_16-09-27	29378	2	2	767.908	1534.8	2.58e-15	1.31217	6.27914	5.43955	0.379363	8.60942	3.2e-272	899.4	K01810,K13810	bact	G	phosphohexose isomerase	SRR3505673.50077.1										classified	9	8	1;131567;2	1.00;1.00;0.99	Bacteria: 0.99	not classified	not classified	not classified	not classified	not classified	not classified
SRR3505673.2499.1_5	R.DLDPAETLFIVSSK.T	MinT_frac_Kans_25ug_01_01_QE_03Feb17_Wally_16-09-27	29378	2	2	767.908	1534.8	2.58e-15	1.31217	6.27914	5.43955	0.379363	8.60942	4.5e-295	974.8	K01810,K13810	bact	G	phosphohexose isomerase	SRR3505673.2499.1										classified	7	7	1;131567;2	1.00;1.00;1.00	Bacteria: 1.00	not classified	not classified	not classified	not classified	not classified	not classified
SRR3505673.91662.1_3	R.DLDPAETLFIVSSK.T	MinT_frac_Kans_25ug_01_01_QE_03Feb17_Wally_16-09-27	29378	2	2	767.908	1534.8	2.58e-15	1.31217	6.27914	5.43955	0.379363	8.60942	2.3e-287	949.5	K01810	bact	G	phosphohexose isomerase	SRR3505673.91662.1										classified	8	8	1;131567;2;1783257;74201;326457;417295;2026799	1.00;1.00;1.00;0.72;0.72;0.72;0.72;0.72	Bacteria: 1.00	Verrucomicrobia: 0.72					Verrucomicrobia bacterium: 0.72
SRR3505673.30436.1_4	R.DLDPAETLFIVSSK.T	MinT_frac_Kans_25ug_01_01_QE_03Feb17_Wally_16-09-27	29378	2	2	767.908	1534.8	2.58e-15	1.31217	6.27914	5.43955	0.379363	8.60942	1.3e-283	937	K01810,K13810	bact	G	phosphohexose isomerase	SRR3505673.30436.1										classified	5	5	1;131567;2	1.00;1.00;1.00	Bacteria: 1.00	not classified	not classified	not classified	not classified	not classified	not classified
SRR3505673.33400.1_5	R.DLDPAETLFIVSSK.T	MinT_frac_Kans_25ug_01_01_QE_03Feb17_Wally_16-09-27	29378	2	2	767.908	1534.8	2.58e-15	1.31217	6.27914	5.43955	0.379363	8.60942	1.4e-197	653.3	K01810,K13810	bact	G	phosphohexose isomerase	SRR3505673.33400.1										classified	5	5	1;131567;2	1.00;1.00;1.00	Bacteria: 1.00	not classified	not classified	not classified	not classified	not classified	not classified
SRR3505673.6138.1_1	R.DLDPAETLFIVSSK.T	MinT_frac_Kans_25ug_01_01_QE_03Feb17_Wally_16-09-27	29378	2	2	767.908	1534.8	2.58e-15	1.31217	6.27914	5.43955	0.379363	8.60942	5.4e-280	925.1	K01810	bact	G	phosphohexose isomerase	SRR3505673.6138.1										classified	9	9	1;131567;2	1.00;1.00;0.75	Bacteria: 0.75	not classified	not classified	not classified	not classified	not classified	not classified
SRR3505673.3019.1_3	R.DLDPAETLFIVSSK.T	MinT_frac_Kans_25ug_01_01_QE_03Feb17_Wally_16-09-27	29378	2	2	767.908	1534.8	2.58e-15	1.31217	6.27914	5.43955	0.379363	8.60942	4.9e-292	964.8	K01810,K13810	bact	G	phosphohexose isomerase	SRR3505673.3019.1										classified	9	9	1;131567;2	1.00;1.00;1.00	Bacteria: 1.00	not classified	not classified	not classified	not classified	not classified	not classified
SRR3505673.51349.1_1	R.DLDPAETLFIVSSK.T	MinT_frac_Kans_25ug_01_01_QE_03Feb17_Wally_16-09-27	29378	2	2	767.908	1534.8	2.58e-15	1.31217	6.27914	5.43955	0.379363	8.60942	1.3e-268	887.3	K01810,K13810	bact	G	phosphohexose isomerase	SRR3505673.51349.1										classified	3	3	1;131567;2	1.00;1.00;1.00	Bacteria: 1.00	not classified	not classified	not classified	not classified	not classified	not classified
SRR3505673.1501.1_4	R.DLDPAETLFIVSSK.T	MinT_frac_Kans_25ug_01_01_QE_03Feb17_Wally_16-09-27	29378	2	2	767.908	1534.8	2.58e-15	1.31217	6.27914	5.43955	0.379363	8.60942	2.4e-291	962.3	K01810	bact	G	phosphohexose isomerase	SRR3505673.1501.1										classified	10	10	1;131567;2;1224	1.00;1.00;0.94;0.56	Bacteria: 0.94	Proteobacteria: 0.56	not classified	not classified	not classified	not classified	not classified
SRR3505673.75112.1_4	R.DLDPAETLFIVSSK.T	MinT_frac_Kans_25ug_01_01_QE_03Feb17_Wally_16-09-27	29378	2	2	767.908	1534.8	2.58e-15	1.31217	6.27914	5.43955	0.379363	8.60942	7.4e-287	948	K01810,K13810	bact	G	phosphohexose isomerase	SRR3505673.75112.1										classified	7	7	1;131567;2;1783257;74201;326457;417295;2026799	1.00;1.00;1.00;0.53;0.53;0.53;0.53;0.53	Bacteria: 1.00	Verrucomicrobia: 0.53					Verrucomicrobia bacterium: 0.53
SRR3505673.85049.1_1	R.VAINGASQQDAFTDR.E	MinT_frac_Kans_25ug_01_01_QE_03Feb17_Wally_16-09-27	11270	2	2	796.387	1592.77	2.58e-15	-3.16838	1.79859	5.43955	0.379363	8.60942
SRR3505673.77413.1_3	R.VAINGASQQDAFTDR.E	MinT_frac_Kans_25ug_01_01_QE_03Feb17_Wally_16-09-27	11270	2	2	796.387	1592.77	2.58e-15	-3.16838	1.79859	5.43955	0.379363	8.60942
SRR3505673.4261.1_5	R.VAINGASQQDAFTDR.E	MinT_frac_Kans_25ug_01_01_QE_03Feb17_Wally_16-09-27	11270	2	2	796.387	1592.77	2.58e-15	-3.16838	1.79859	5.43955	0.379363	8.60942
SRR3505673.42889.1_5	R.GMVICKPGSITPHTEFKGEVYVLSKEEGGR.H	MinT_frac_Kans_25ug_01_01_QE_03Feb17_Wally_16-09-27	32849	2	3	1083.23	3248.64	2.63e-15	2.449	7.41597	5.43955	0.379363	8.60942	6.9e-253	835.2	K02358	bact	J	This protein promotes the GTP-dependent binding of aminoacyl-tRNA to the A-site of ribosomes during protein biosynthesis (By similarity)	SRR3505673.42889.1										classified	11	10	1;131567;2	1.00;1.00;1.00	Bacteria: 1.00	not classified	not classified	not classified	not classified	not classified	not classified
SRR3505673.101574.1_6	R.AIPAEIGGGFGGK.T	MinT_frac_Kans_25ug_01_01_QE_03Feb17_Wally_16-09-27	15820	2	2	587.321	1173.63	2.77e-15	3.03503	8.002	5.43955	0.379363	8.60942	0	1367.9	K04108	bact	C	Xanthine dehydrogenase	SRR3505673.101574.1										classified	8	8	1;131567;2;1224;28211	1.00;1.00;0.95;0.93;0.93	Bacteria: 0.95	Proteobacteria: 0.93	Alphaproteobacteria: 0.93	not classified	not classified	not classified	not classified
SRR3505673.6850.1_1	K.VIDLLEPYVQGGK.I	MinT_frac_Kans_25ug_01_01_QE_03Feb17_Wally_16-09-27	26912	2	2	715.903	1430.79	3.1e-15	1.17152	6.13849	5.43955	0.379363	8.60942	7.7e-129	425.6	K02112	bact	C	Produces ATP from ADP in the presence of a proton gradient across the membrane. The catalytic sites are hosted primarily by the beta subunits (By similarity)	SRR3505673.6850.1										classified	10	9	1;131567;2	1.00;1.00;1.00	Bacteria: 1.00	not classified	not classified	not classified	not classified	not classified	not classified
SRR3505673.63948.1_5	K.VIDLLEPYVQGGK.I	MinT_frac_Kans_25ug_01_01_QE_03Feb17_Wally_16-09-27	26912	2	2	715.903	1430.79	3.1e-15	1.17152	6.13849	5.43955	0.379363	8.60942	1.9e-249	824.5	K02112	bact	C	Produces ATP from ADP in the presence of a proton gradient across the membrane. The catalytic sites are hosted primarily by the beta subunits (By similarity)	SRR3505673.63948.1										classified	9	9	1;131567;2;1783272;201174	1.00;0.94;0.94;0.69;0.69	Bacteria: 0.94	Actinobacteria: 0.69	not classified	not classified	not classified	not classified	not classified
SRR3505673.53349.1_1	R.ITSDGTAAEQQR.V	MinT_frac_Kans_25ug_01_01_QE_03Feb17_Wally_16-09-27	1512	2	2	638.812	1276.61	3.41e-15	-1.62289	3.34408	5.43955	0.379363	8.60942	1.1e-87	284.6	K10439	bact	G	ABC, transporter	SRR3505673.53349.1										classified	6	6	1;131567;2	1.00;1.00;1.00	Bacteria: 1.00	not classified	not classified	not classified	not classified	not classified	not classified
SRR3505673.22144.1_1	R.FLSITENYPQLK.S	MinT_frac_Kans_25ug_01_01_QE_03Feb17_Wally_16-09-27	21954	2	2	726.896	1452.77	3.5e-15	2.17027	7.13724	5.43955	0.379363	8.60942	2.4e-35	117.2	K03744	bact	S	LemA family	SRR3505673.22144.1										classified	6	5	1;131567;2;57723;458031;305072	1.00;1.00;1.00;0.72;0.72;0.72	Bacteria: 1.00	Acidobacteria: 0.72	not classified	not classified	not classified	not classified	not classified
SRR3505673.79939.1_4	K.NMITGAAQMDGAILVVSATDGPMPQTR.E	MinT_frac_Kans_25ug_01_01_QE_03Feb17_Wally_16-09-27	36294	2	3	916.126	2745.34	3.54e-15	3.58696	8.55393	5.43955	0.379363	8.60942
SRR3505673.31062.1_2	K.NMITGAAQMDGAILVVSATDGPMPQTR.E	MinT_frac_Kans_25ug_01_01_QE_03Feb17_Wally_16-09-27	36294	2	3	916.126	2745.34	3.54e-15	3.58696	8.55393	5.43955	0.379363	8.60942	2.5e-209	691.9	K02358	bact	J	This protein promotes the GTP-dependent binding of aminoacyl-tRNA to the A-site of ribosomes during protein biosynthesis (By similarity)	SRR3505673.31062.1										classified	18	18	1;131567;2;57723	1.00;1.00;1.00;0.90	Bacteria: 1.00	Acidobacteria: 0.90	not classified	not classified	not classified	not classified	not classified
SRR3505673.91880.1_6	K.NMITGAAQMDGAILVVSATDGPMPQTR.E	MinT_frac_Kans_25ug_01_01_QE_03Feb17_Wally_16-09-27	36294	2	3	916.126	2745.34	3.54e-15	3.58696	8.55393	5.43955	0.379363	8.60942	2e-137	454.2	K02358	bact	J	This protein promotes the GTP-dependent binding of aminoacyl-tRNA to the A-site of ribosomes during protein biosynthesis (By similarity)	SRR3505673.91880.1										classified	6	5	1;131567;2;57723;458031;305072	1.00;1.00;1.00;1.00;0.80;0.80	Bacteria: 1.00	Acidobacteria: 1.00	not classified	not classified	not classified	not classified	not classified
SRR3505673.42202.1_4	K.NMITGAAQMDGAILVVSATDGPMPQTR.E	MinT_frac_Kans_25ug_01_01_QE_03Feb17_Wally_16-09-27	36294	2	3	916.126	2745.34	3.54e-15	3.58696	8.55393	5.43955	0.379363	8.60942	3e-207	685.1	K02358	bact	J	This protein promotes the GTP-dependent binding of aminoacyl-tRNA to the A-site of ribosomes during protein biosynthesis (By similarity)	SRR3505673.42202.1										classified	6	6	1;131567;2;57723	1.00;1.00;0.95;0.90	Bacteria: 0.95	Acidobacteria: 0.90	not classified	not classified	not classified	not classified	not classified
SRR3505673.30469.1_3	K.NMITGAAQMDGAILVVSATDGPMPQTR.E	MinT_frac_Kans_25ug_01_01_QE_03Feb17_Wally_16-09-27	36294	2	3	916.126	2745.34	3.54e-15	3.58696	8.55393	5.43955	0.379363	8.60942	5e-208	687.7	K02358	bact	J	This protein promotes the GTP-dependent binding of aminoacyl-tRNA to the A-site of ribosomes during protein biosynthesis (By similarity)	SRR3505673.30469.1										classified	12	12	1;131567;2;57723	1.00;1.00;1.00;0.93	Bacteria: 1.00	Acidobacteria: 0.93	not classified	not classified	not classified	not classified	not classified
SRR3505673.63581.1_4	K.NMITGAAQMDGAILVVSATDGPMPQTR.E	MinT_frac_Kans_25ug_01_01_QE_03Feb17_Wally_16-09-27	36294	2	3	916.126	2745.34	3.54e-15	3.58696	8.55393	5.43955	0.379363	8.60942	4.4e-209	691	K02358	bact	J	This protein promotes the GTP-dependent binding of aminoacyl-tRNA to the A-site of ribosomes during protein biosynthesis (By similarity)	SRR3505673.63581.1										classified	10	10	1;131567;2;57723	1.00;1.00;1.00;0.94	Bacteria: 1.00	Acidobacteria: 0.94	not classified	not classified	not classified	not classified	not classified
SRR3505673.99081.1_7	K.NMITGAAQMDGAILVVSATDGPMPQTR.E	MinT_frac_Kans_25ug_01_01_QE_03Feb17_Wally_16-09-27	36294	2	3	916.126	2745.34	3.54e-15	3.58696	8.55393	5.43955	0.379363	8.60942	6.4e-206	680.7	K02358	bact	J	This protein promotes the GTP-dependent binding of aminoacyl-tRNA to the A-site of ribosomes during protein biosynthesis (By similarity)	SRR3505673.99081.1										classified	9	9	1;131567;2;57723;458031	1.00;1.00;1.00;0.88;0.63	Bacteria: 1.00	Acidobacteria: 0.88	not classified	not classified	not classified	not classified	not classified
SRR3505673.104436.1_2	K.NMITGAAQMDGAILVVSATDGPMPQTR.E	MinT_frac_Kans_25ug_01_01_QE_03Feb17_Wally_16-09-27	36294	2	3	916.126	2745.34	3.54e-15	3.58696	8.55393	5.43955	0.379363	8.60942	4.3e-213	704.3	K02358	bact	J	This protein promotes the GTP-dependent binding of aminoacyl-tRNA to the A-site of ribosomes during protein biosynthesis (By similarity)	SRR3505673.104436.1										classified	7	4	1;131567;2;1224;28211;356	1.00;1.00;1.00;1.00;1.00;0.51	Bacteria: 1.00	Proteobacteria: 1.00	Alphaproteobacteria: 1.00	Rhizobiales: 0.51	not classified	not classified	not classified
SRR3505673.32809.1_2	K.NMITGAAQMDGAILVVSATDGPMPQTR.E	MinT_frac_Kans_25ug_01_01_QE_03Feb17_Wally_16-09-27	36294	2	3	916.126	2745.34	3.54e-15	3.58696	8.55393	5.43955	0.379363	8.60942	2.9e-208	688.4	K02358	bact	J	This protein promotes the GTP-dependent binding of aminoacyl-tRNA to the A-site of ribosomes during protein biosynthesis (By similarity)	SRR3505673.32809.1										classified	10	9	1;131567;2	1.00;1.00;1.00	Bacteria: 1.00	not classified	not classified	not classified	not classified	not classified	not classified
SRR3505673.3020.1_6	K.LNSLSGGPAPAAFK.G	MinT_frac_Kans_25ug_01_01_QE_03Feb17_Wally_16-09-27	14708	2	2	665.366	1329.72	3.67e-15	2.00468	6.97165	5.43955	0.379363	8.60942
SRR3505673.89351.1_5	R.AAVEEGIVPGGGVAFIR.A	MinT_frac_Kans_25ug_01_01_QE_03Feb17_Wally_16-09-27	24731	2	2	821.456	1641.9	3.83e-15	0.382738	5.34971	5.43955	0.379363	8.60942	1.8e-300	993.5	K04077	bact	O	Prevents misfolding and promotes the refolding and proper assembly of unfolded polypeptides generated under stress conditions (By similarity)	SRR3505673.89351.1										classified	9	9	1;131567;2	1.00;0.86;0.86	Bacteria: 0.86	not classified	not classified	not classified	not classified	not classified	not classified
SRR3505673.39778.1_4	R.AAVEEGIVPGGGVAFIR.A	MinT_frac_Kans_25ug_01_01_QE_03Feb17_Wally_16-09-27	24731	2	2	821.456	1641.9	3.83e-15	0.382738	5.34971	5.43955	0.379363	8.60942	1.3e-299	990.7	K04077	bact	O	Prevents misfolding and promotes the refolding and proper assembly of unfolded polypeptides generated under stress conditions (By similarity)	SRR3505673.39778.1										classified	9	8	1;131567;2	1.00;0.83;0.83	Bacteria: 0.83	not classified	not classified	not classified	not classified	not classified	not classified
SRR3505673.89134.1_5	R.AAVEEGIVPGGGVAFIR.A	MinT_frac_Kans_25ug_01_01_QE_03Feb17_Wally_16-09-27	24731	2	2	821.456	1641.9	3.83e-15	0.382738	5.34971	5.43955	0.379363	8.60942	4.1e-125	413.2	K04077	bact	O	Prevents misfolding and promotes the refolding and proper assembly of unfolded polypeptides generated under stress conditions (By similarity)	SRR3505673.89134.1										classified	5	4	1;131567;2	1.00;1.00;1.00	Bacteria: 1.00	not classified	not classified	not classified	not classified	not classified	not classified
SRR3505673.34222.1_4	R.AAVEEGIVPGGGVAFIR.A	MinT_frac_Kans_25ug_01_01_QE_03Feb17_Wally_16-09-27	24731	2	2	821.456	1641.9	3.83e-15	0.382738	5.34971	5.43955	0.379363	8.60942	4e-295	976	K04077	bact	O	Prevents misfolding and promotes the refolding and proper assembly of unfolded polypeptides generated under stress conditions (By similarity)	SRR3505673.34222.1										classified	6	3	1;131567;2;1783257;74201	1.00;1.00;1.00;0.73;0.73	Bacteria: 1.00	Verrucomicrobia: 0.73	not classified	not classified	not classified	not classified	not classified
SRR3505673.30984.1_3	R.AAVEEGIVPGGGVAFIR.A	MinT_frac_Kans_25ug_01_01_QE_03Feb17_Wally_16-09-27	24731	2	2	821.456	1641.9	3.83e-15	0.382738	5.34971	5.43955	0.379363	8.60942	3.6e-298	986.1	K04077	bact	O	Prevents misfolding and promotes the refolding and proper assembly of unfolded polypeptides generated under stress conditions (By similarity)	SRR3505673.30984.1										classified	10	9	1;131567;2	1.00;1.00;1.00	Bacteria: 1.00	not classified	not classified	not classified	not classified	not classified	not classified
SRR3505673.36614.1_4	R.AAVEEGIVPGGGVAFIR.A	MinT_frac_Kans_25ug_01_01_QE_03Feb17_Wally_16-09-27	24731	2	2	821.456	1641.9	3.83e-15	0.382738	5.34971	5.43955	0.379363	8.60942	1.6e-281	930.9	K04077	bact	O	Prevents misfolding and promotes the refolding and proper assembly of unfolded polypeptides generated under stress conditions (By similarity)	SRR3505673.36614.1										classified	9	9	1;131567;2;1783270;68336;976;1853228;1853229*;563835*	1.00;1.00;1.00;0.66;0.66;0.66;0.51;0.51;0.51	Bacteria: 1.00	Bacteroidetes: 0.66	Chitinophagia: 0.51	Chitinophagales*: 0.51	Chitinophagaceae*: 0.51	not classified	not classified
SRR3505673.54331.1_1	R.AAVEEGIVPGGGVAFIR.A	MinT_frac_Kans_25ug_01_01_QE_03Feb17_Wally_16-09-27	24731	2	2	821.456	1641.9	3.83e-15	0.382738	5.34971	5.43955	0.379363	8.60942	1.1e-242	802.7	K04077	bact	O	Prevents misfolding and promotes the refolding and proper assembly of unfolded polypeptides generated under stress conditions (By similarity)	SRR3505673.54331.1										classified	8	8	1;131567;2;57723	1.00;0.79;0.79;0.68	Bacteria: 0.79	Acidobacteria: 0.68	not classified	not classified	not classified	not classified	not classified
SRR3505673.103567.1_4	R.AAVEEGIVPGGGVAFIR.A	MinT_frac_Kans_25ug_01_01_QE_03Feb17_Wally_16-09-27	24731	2	2	821.456	1641.9	3.83e-15	0.382738	5.34971	5.43955	0.379363	8.60942	1.7e-296	980.6	K04077	bact	O	Prevents misfolding and promotes the refolding and proper assembly of unfolded polypeptides generated under stress conditions (By similarity)	SRR3505673.103567.1										classified	6	6	1;131567;2;1783257;74201	1.00;1.00;1.00;1.00;1.00	Bacteria: 1.00	Verrucomicrobia: 1.00	not classified	not classified	not classified	not classified	not classified
SRR3505673.106476.1_2	R.AAVEEGIVPGGGVAFIR.A	MinT_frac_Kans_25ug_01_01_QE_03Feb17_Wally_16-09-27	24731	2	2	821.456	1641.9	3.83e-15	0.382738	5.34971	5.43955	0.379363	8.60942	1.5e-264	875	K04077	bact	O	Prevents misfolding and promotes the refolding and proper assembly of unfolded polypeptides generated under stress conditions (By similarity)	SRR3505673.106476.1										classified	4	4	1;131567;2;57723	1.00;0.61;0.61;0.61	Bacteria: 0.61	Acidobacteria: 0.61	not classified	not classified	not classified	not classified	not classified
SRR3505673.70983.1_2	R.AAVEEGIVPGGGVAFIR.A	MinT_frac_Kans_25ug_01_01_QE_03Feb17_Wally_16-09-27	24731	2	2	821.456	1641.9	3.83e-15	0.382738	5.34971	5.43955	0.379363	8.60942	3.4e-302	999.1	K04077	bact	O	Prevents misfolding and promotes the refolding and proper assembly of unfolded polypeptides generated under stress conditions (By similarity)	SRR3505673.70983.1										classified	10	10	1;131567;2	1.00;1.00;1.00	Bacteria: 1.00	not classified	not classified	not classified	not classified	not classified	not classified
SRR3505673.53089.1_1	R.AAVEEGIVPGGGVAFIR.A	MinT_frac_Kans_25ug_01_01_QE_03Feb17_Wally_16-09-27	24731	2	2	821.456	1641.9	3.83e-15	0.382738	5.34971	5.43955	0.379363	8.60942	2.5e-273	904.1	K04077	bact	O	Prevents misfolding and promotes the refolding and proper assembly of unfolded polypeptides generated under stress conditions (By similarity)	SRR3505673.53089.1										classified	10	9	1;131567;2;57723;458031;305072	1.00;1.00;1.00;1.00;1.00;1.00	Bacteria: 1.00	Acidobacteria: 1.00	not classified	not classified	not classified	not classified	not classified
SRR3505673.54331.1_1	K.AAVEEGIVPGGGVAFIR.A	MinT_frac_Kans_25ug_01_01_QE_03Feb17_Wally_16-09-27	24731	2	2	821.456	1641.9	3.83e-15	0.382738	5.34971	5.43955	0.379363	8.60942	1.1e-242	802.7	K04077	bact	O	Prevents misfolding and promotes the refolding and proper assembly of unfolded polypeptides generated under stress conditions (By similarity)	SRR3505673.54331.1										classified	8	8	1;131567;2;57723	1.00;0.79;0.79;0.68	Bacteria: 0.79	Acidobacteria: 0.68	not classified	not classified	not classified	not classified	not classified
SRR3505673.103567.1_4	K.AAVEEGIVPGGGVAFIR.A	MinT_frac_Kans_25ug_01_01_QE_03Feb17_Wally_16-09-27	24731	2	2	821.456	1641.9	3.83e-15	0.382738	5.34971	5.43955	0.379363	8.60942	1.7e-296	980.6	K04077	bact	O	Prevents misfolding and promotes the refolding and proper assembly of unfolded polypeptides generated under stress conditions (By similarity)	SRR3505673.103567.1										classified	6	6	1;131567;2;1783257;74201	1.00;1.00;1.00;1.00;1.00	Bacteria: 1.00	Verrucomicrobia: 1.00	not classified	not classified	not classified	not classified	not classified
SRR3505673.89351.1_5	K.AAVEEGIVPGGGVAFIR.A	MinT_frac_Kans_25ug_01_01_QE_03Feb17_Wally_16-09-27	24731	2	2	821.456	1641.9	3.83e-15	0.382738	5.34971	5.43955	0.379363	8.60942	1.8e-300	993.5	K04077	bact	O	Prevents misfolding and promotes the refolding and proper assembly of unfolded polypeptides generated under stress conditions (By similarity)	SRR3505673.89351.1										classified	9	9	1;131567;2	1.00;0.86;0.86	Bacteria: 0.86	not classified	not classified	not classified	not classified	not classified	not classified
SRR3505673.39778.1_4	K.AAVEEGIVPGGGVAFIR.A	MinT_frac_Kans_25ug_01_01_QE_03Feb17_Wally_16-09-27	24731	2	2	821.456	1641.9	3.83e-15	0.382738	5.34971	5.43955	0.379363	8.60942	1.3e-299	990.7	K04077	bact	O	Prevents misfolding and promotes the refolding and proper assembly of unfolded polypeptides generated under stress conditions (By similarity)	SRR3505673.39778.1										classified	9	8	1;131567;2	1.00;0.83;0.83	Bacteria: 0.83	not classified	not classified	not classified	not classified	not classified	not classified
SRR3505673.36614.1_4	K.AAVEEGIVPGGGVAFIR.A	MinT_frac_Kans_25ug_01_01_QE_03Feb17_Wally_16-09-27	24731	2	2	821.456	1641.9	3.83e-15	0.382738	5.34971	5.43955	0.379363	8.60942	1.6e-281	930.9	K04077	bact	O	Prevents misfolding and promotes the refolding and proper assembly of unfolded polypeptides generated under stress conditions (By similarity)	SRR3505673.36614.1										classified	9	9	1;131567;2;1783270;68336;976;1853228;1853229*;563835*	1.00;1.00;1.00;0.66;0.66;0.66;0.51;0.51;0.51	Bacteria: 1.00	Bacteroidetes: 0.66	Chitinophagia: 0.51	Chitinophagales*: 0.51	Chitinophagaceae*: 0.51	not classified	not classified
SRR3505673.70983.1_2	K.AAVEEGIVPGGGVAFIR.A	MinT_frac_Kans_25ug_01_01_QE_03Feb17_Wally_16-09-27	24731	2	2	821.456	1641.9	3.83e-15	0.382738	5.34971	5.43955	0.379363	8.60942	3.4e-302	999.1	K04077	bact	O	Prevents misfolding and promotes the refolding and proper assembly of unfolded polypeptides generated under stress conditions (By similarity)	SRR3505673.70983.1										classified	10	10	1;131567;2	1.00;1.00;1.00	Bacteria: 1.00	not classified	not classified	not classified	not classified	not classified	not classified
SRR3505673.89134.1_5	K.AAVEEGIVPGGGVAFIR.A	MinT_frac_Kans_25ug_01_01_QE_03Feb17_Wally_16-09-27	24731	2	2	821.456	1641.9	3.83e-15	0.382738	5.34971	5.43955	0.379363	8.60942	4.1e-125	413.2	K04077	bact	O	Prevents misfolding and promotes the refolding and proper assembly of unfolded polypeptides generated under stress conditions (By similarity)	SRR3505673.89134.1										classified	5	4	1;131567;2	1.00;1.00;1.00	Bacteria: 1.00	not classified	not classified	not classified	not classified	not classified	not classified
SRR3505673.106476.1_2	K.AAVEEGIVPGGGVAFIR.A	MinT_frac_Kans_25ug_01_01_QE_03Feb17_Wally_16-09-27	24731	2	2	821.456	1641.9	3.83e-15	0.382738	5.34971	5.43955	0.379363	8.60942	1.5e-264	875	K04077	bact	O	Prevents misfolding and promotes the refolding and proper assembly of unfolded polypeptides generated under stress conditions (By similarity)	SRR3505673.106476.1										classified	4	4	1;131567;2;57723	1.00;0.61;0.61;0.61	Bacteria: 0.61	Acidobacteria: 0.61	not classified	not classified	not classified	not classified	not classified
SRR3505673.53089.1_1	K.AAVEEGIVPGGGVAFIR.A	MinT_frac_Kans_25ug_01_01_QE_03Feb17_Wally_16-09-27	24731	2	2	821.456	1641.9	3.83e-15	0.382738	5.34971	5.43955	0.379363	8.60942	2.5e-273	904.1	K04077	bact	O	Prevents misfolding and promotes the refolding and proper assembly of unfolded polypeptides generated under stress conditions (By similarity)	SRR3505673.53089.1										classified	10	9	1;131567;2;57723;458031;305072	1.00;1.00;1.00;1.00;1.00;1.00	Bacteria: 1.00	Acidobacteria: 1.00	not classified	not classified	not classified	not classified	not classified
SRR3505673.30984.1_3	K.AAVEEGIVPGGGVAFIR.A	MinT_frac_Kans_25ug_01_01_QE_03Feb17_Wally_16-09-27	24731	2	2	821.456	1641.9	3.83e-15	0.382738	5.34971	5.43955	0.379363	8.60942	3.6e-298	986.1	K04077	bact	O	Prevents misfolding and promotes the refolding and proper assembly of unfolded polypeptides generated under stress conditions (By similarity)	SRR3505673.30984.1										classified	10	9	1;131567;2	1.00;1.00;1.00	Bacteria: 1.00	not classified	not classified	not classified	not classified	not classified	not classified
SRR3505673.34222.1_4	K.AAVEEGIVPGGGVAFIR.A	MinT_frac_Kans_25ug_01_01_QE_03Feb17_Wally_16-09-27	24731	2	2	821.456	1641.9	3.83e-15	0.382738	5.34971	5.43955	0.379363	8.60942	4e-295	976	K04077	bact	O	Prevents misfolding and promotes the refolding and proper assembly of unfolded polypeptides generated under stress conditions (By similarity)	SRR3505673.34222.1										classified	6	3	1;131567;2;1783257;74201	1.00;1.00;1.00;0.73;0.73	Bacteria: 1.00	Verrucomicrobia: 0.73	not classified	not classified	not classified	not classified	not classified
SRR3505673.89351.1_5	R.AAVEEGIVPGGGVAFIR.S	MinT_frac_Kans_25ug_01_01_QE_03Feb17_Wally_16-09-27	24731	2	2	821.456	1641.9	3.83e-15	0.382738	5.34971	5.43955	0.379363	8.60942	1.8e-300	993.5	K04077	bact	O	Prevents misfolding and promotes the refolding and proper assembly of unfolded polypeptides generated under stress conditions (By similarity)	SRR3505673.89351.1										classified	9	9	1;131567;2	1.00;0.86;0.86	Bacteria: 0.86	not classified	not classified	not classified	not classified	not classified	not classified
SRR3505673.39778.1_4	R.AAVEEGIVPGGGVAFIR.S	MinT_frac_Kans_25ug_01_01_QE_03Feb17_Wally_16-09-27	24731	2	2	821.456	1641.9	3.83e-15	0.382738	5.34971	5.43955	0.379363	8.60942	1.3e-299	990.7	K04077	bact	O	Prevents misfolding and promotes the refolding and proper assembly of unfolded polypeptides generated under stress conditions (By similarity)	SRR3505673.39778.1										classified	9	8	1;131567;2	1.00;0.83;0.83	Bacteria: 0.83	not classified	not classified	not classified	not classified	not classified	not classified
SRR3505673.36614.1_4	R.AAVEEGIVPGGGVAFIR.S	MinT_frac_Kans_25ug_01_01_QE_03Feb17_Wally_16-09-27	24731	2	2	821.456	1641.9	3.83e-15	0.382738	5.34971	5.43955	0.379363	8.60942	1.6e-281	930.9	K04077	bact	O	Prevents misfolding and promotes the refolding and proper assembly of unfolded polypeptides generated under stress conditions (By similarity)	SRR3505673.36614.1										classified	9	9	1;131567;2;1783270;68336;976;1853228;1853229*;563835*	1.00;1.00;1.00;0.66;0.66;0.66;0.51;0.51;0.51	Bacteria: 1.00	Bacteroidetes: 0.66	Chitinophagia: 0.51	Chitinophagales*: 0.51	Chitinophagaceae*: 0.51	not classified	not classified
SRR3505673.34222.1_4	R.AAVEEGIVPGGGVAFIR.S	MinT_frac_Kans_25ug_01_01_QE_03Feb17_Wally_16-09-27	24731	2	2	821.456	1641.9	3.83e-15	0.382738	5.34971	5.43955	0.379363	8.60942	4e-295	976	K04077	bact	O	Prevents misfolding and promotes the refolding and proper assembly of unfolded polypeptides generated under stress conditions (By similarity)	SRR3505673.34222.1										classified	6	3	1;131567;2;1783257;74201	1.00;1.00;1.00;0.73;0.73	Bacteria: 1.00	Verrucomicrobia: 0.73	not classified	not classified	not classified	not classified	not classified
SRR3505673.30984.1_3	R.AAVEEGIVPGGGVAFIR.S	MinT_frac_Kans_25ug_01_01_QE_03Feb17_Wally_16-09-27	24731	2	2	821.456	1641.9	3.83e-15	0.382738	5.34971	5.43955	0.379363	8.60942	3.6e-298	986.1	K04077	bact	O	Prevents misfolding and promotes the refolding and proper assembly of unfolded polypeptides generated under stress conditions (By similarity)	SRR3505673.30984.1										classified	10	9	1;131567;2	1.00;1.00;1.00	Bacteria: 1.00	not classified	not classified	not classified	not classified	not classified	not classified
SRR3505673.54331.1_1	R.AAVEEGIVPGGGVAFIR.S	MinT_frac_Kans_25ug_01_01_QE_03Feb17_Wally_16-09-27	24731	2	2	821.456	1641.9	3.83e-15	0.382738	5.34971	5.43955	0.379363	8.60942	1.1e-242	802.7	K04077	bact	O	Prevents misfolding and promotes the refolding and proper assembly of unfolded polypeptides generated under stress conditions (By similarity)	SRR3505673.54331.1										classified	8	8	1;131567;2;57723	1.00;0.79;0.79;0.68	Bacteria: 0.79	Acidobacteria: 0.68	not classified	not classified	not classified	not classified	not classified
SRR3505673.89134.1_5	R.AAVEEGIVPGGGVAFIR.S	MinT_frac_Kans_25ug_01_01_QE_03Feb17_Wally_16-09-27	24731	2	2	821.456	1641.9	3.83e-15	0.382738	5.34971	5.43955	0.379363	8.60942	4.1e-125	413.2	K04077	bact	O	Prevents misfolding and promotes the refolding and proper assembly of unfolded polypeptides generated under stress conditions (By similarity)	SRR3505673.89134.1										classified	5	4	1;131567;2	1.00;1.00;1.00	Bacteria: 1.00	not classified	not classified	not classified	not classified	not classified	not classified
SRR3505673.106476.1_2	R.AAVEEGIVPGGGVAFIR.S	MinT_frac_Kans_25ug_01_01_QE_03Feb17_Wally_16-09-27	24731	2	2	821.456	1641.9	3.83e-15	0.382738	5.34971	5.43955	0.379363	8.60942	1.5e-264	875	K04077	bact	O	Prevents misfolding and promotes the refolding and proper assembly of unfolded polypeptides generated under stress conditions (By similarity)	SRR3505673.106476.1										classified	4	4	1;131567;2;57723	1.00;0.61;0.61;0.61	Bacteria: 0.61	Acidobacteria: 0.61	not classified	not classified	not classified	not classified	not classified
SRR3505673.70983.1_2	R.AAVEEGIVPGGGVAFIR.S	MinT_frac_Kans_25ug_01_01_QE_03Feb17_Wally_16-09-27	24731	2	2	821.456	1641.9	3.83e-15	0.382738	5.34971	5.43955	0.379363	8.60942	3.4e-302	999.1	K04077	bact	O	Prevents misfolding and promotes the refolding and proper assembly of unfolded polypeptides generated under stress conditions (By similarity)	SRR3505673.70983.1										classified	10	10	1;131567;2	1.00;1.00;1.00	Bacteria: 1.00	not classified	not classified	not classified	not classified	not classified	not classified
SRR3505673.53089.1_1	R.AAVEEGIVPGGGVAFIR.S	MinT_frac_Kans_25ug_01_01_QE_03Feb17_Wally_16-09-27	24731	2	2	821.456	1641.9	3.83e-15	0.382738	5.34971	5.43955	0.379363	8.60942	2.5e-273	904.1	K04077	bact	O	Prevents misfolding and promotes the refolding and proper assembly of unfolded polypeptides generated under stress conditions (By similarity)	SRR3505673.53089.1										classified	10	9	1;131567;2;57723;458031;305072	1.00;1.00;1.00;1.00;1.00;1.00	Bacteria: 1.00	Acidobacteria: 1.00	not classified	not classified	not classified	not classified	not classified
SRR3505673.103567.1_4	R.AAVEEGIVPGGGVAFIR.S	MinT_frac_Kans_25ug_01_01_QE_03Feb17_Wally_16-09-27	24731	2	2	821.456	1641.9	3.83e-15	0.382738	5.34971	5.43955	0.379363	8.60942	1.7e-296	980.6	K04077	bact	O	Prevents misfolding and promotes the refolding and proper assembly of unfolded polypeptides generated under stress conditions (By similarity)	SRR3505673.103567.1										classified	6	6	1;131567;2;1783257;74201	1.00;1.00;1.00;1.00;1.00	Bacteria: 1.00	Verrucomicrobia: 1.00	not classified	not classified	not classified	not classified	not classified
SRR3505673.80215.1_5	R.AAVEEGIVPGGGVAFLR.-	MinT_frac_Kans_25ug_01_01_QE_03Feb17_Wally_16-09-27	24731	2	2	821.456	1641.9	3.83e-15	0.382738	5.34971	5.43955	0.379363	8.60942	2.3e-136	450.6	K04077	bact	O	Prevents misfolding and promotes the refolding and proper assembly of unfolded polypeptides generated under stress conditions (By similarity)	SRR3505673.80215.1										classified	12	10	1;131567;2;57723;458031;305072	1.00;1.00;1.00;1.00;0.84;0.84	Bacteria: 1.00	Acidobacteria: 1.00	not classified	not classified	not classified	not classified	not classified
SRR3505673.62257.1_2	R.AAVEEGIVPGGGVAFLR.-	MinT_frac_Kans_25ug_01_01_QE_03Feb17_Wally_16-09-27	24731	2	2	821.456	1641.9	3.83e-15	0.382738	5.34971	5.43955	0.379363	8.60942	1.9e-266	881.4	K04077	bact	O	Prevents misfolding and promotes the refolding and proper assembly of unfolded polypeptides generated under stress conditions (By similarity)	SRR3505673.62257.1										classified	9	8	1;131567;2;57723;458031;305072;1978231	1.00;1.00;1.00;1.00;1.00;1.00;0.87	Bacteria: 1.00	Acidobacteria: 1.00					Acidobacteria bacterium: 0.87
SRR3505673.5120.1_3	R.AAVEEGIVPGGGVAFLR.-	MinT_frac_Kans_25ug_01_01_QE_03Feb17_Wally_16-09-27	24731	2	2	821.456	1641.9	3.83e-15	0.382738	5.34971	5.43955	0.379363	8.60942	6.1e-289	955.6	K04077	bact	O	Prevents misfolding and promotes the refolding and proper assembly of unfolded polypeptides generated under stress conditions (By similarity)	SRR3505673.5120.1										classified	8	8	1;131567;2	1.00;1.00;1.00	Bacteria: 1.00	not classified	not classified	not classified	not classified	not classified	not classified
SRR3505673.78360.1_2	R.AAVEEGIVPGGGVAFLR.-	MinT_frac_Kans_25ug_01_01_QE_03Feb17_Wally_16-09-27	24731	2	2	821.456	1641.9	3.83e-15	0.382738	5.34971	5.43955	0.379363	8.60942	2.1e-289	957	K04077	bact	O	Prevents misfolding and promotes the refolding and proper assembly of unfolded polypeptides generated under stress conditions (By similarity)	SRR3505673.78360.1										classified	7	7	1;131567;2;1783257;74201;326457;417295	1.00;1.00;1.00;1.00;1.00;0.67;0.67	Bacteria: 1.00	Verrucomicrobia: 1.00	not classified	not classified	not classified	not classified	not classified
SRR3505673.56720.1_8	R.AAVEEGIVPGGGVAFLR.-	MinT_frac_Kans_25ug_01_01_QE_03Feb17_Wally_16-09-27	24731	2	2	821.456	1641.9	3.83e-15	0.382738	5.34971	5.43955	0.379363	8.60942	1.5e-291	964.1	K04077	bact	O	Prevents misfolding and promotes the refolding and proper assembly of unfolded polypeptides generated under stress conditions (By similarity)	SRR3505673.56720.1										classified	8	8	1;131567;2;1783257;74201	1.00;1.00;1.00;0.51;0.51	Bacteria: 1.00	Verrucomicrobia: 0.51	not classified	not classified	not classified	not classified	not classified
SRR3505673.24134.1_4	R.AAVEEGIVPGGGVAFLR.-	MinT_frac_Kans_25ug_01_01_QE_03Feb17_Wally_16-09-27	24731	2	2	821.456	1641.9	3.83e-15	0.382738	5.34971	5.43955	0.379363	8.60942	4.8e-264	873.4	K04077	bact	O	Prevents misfolding and promotes the refolding and proper assembly of unfolded polypeptides generated under stress conditions (By similarity)	SRR3505673.24134.1										classified	8	8	1;131567;2;57723	1.00;0.75;0.75;0.75	Bacteria: 0.75	Acidobacteria: 0.75	not classified	not classified	not classified	not classified	not classified
SRR3505673.55394.1_1	R.AAVEEGIVPGGGVAFLR.-	MinT_frac_Kans_25ug_01_01_QE_03Feb17_Wally_16-09-27	24731	2	2	821.456	1641.9	3.83e-15	0.382738	5.34971	5.43955	0.379363	8.60942	6.3e-290	958.8	K04077	bact	O	Prevents misfolding and promotes the refolding and proper assembly of unfolded polypeptides generated under stress conditions (By similarity)	SRR3505673.55394.1										classified	6	6	1;131567;2;1783257;74201	1.00;1.00;1.00;0.52;0.52	Bacteria: 1.00	Verrucomicrobia: 0.52	not classified	not classified	not classified	not classified	not classified
SRR3505673.105325.1_6	R.AAVEEGIVPGGGVAFLR.-	MinT_frac_Kans_25ug_01_01_QE_03Feb17_Wally_16-09-27	24731	2	2	821.456	1641.9	3.83e-15	0.382738	5.34971	5.43955	0.379363	8.60942	1.6e-237	784.7	K04077	bact	O	Prevents misfolding and promotes the refolding and proper assembly of unfolded polypeptides generated under stress conditions (By similarity)	SRR3505673.105325.1										classified	6	6	1;131567;2;1783257;74201	1.00;1.00;1.00;0.52;0.52	Bacteria: 1.00	Verrucomicrobia: 0.52	not classified	not classified	not classified	not classified	not classified
SRR3505673.59961.1_8	R.AAVEEGIVPGGGVAFLR.-	MinT_frac_Kans_25ug_01_01_QE_03Feb17_Wally_16-09-27	24731	2	2	821.456	1641.9	3.83e-15	0.382738	5.34971	5.43955	0.379363	8.60942	4.4e-105	347.1	K04077	bact	O	Prevents misfolding and promotes the refolding and proper assembly of unfolded polypeptides generated under stress conditions (By similarity)	SRR3505673.59961.1										classified	8	8	1;131567;2	1.00;0.87;0.87	Bacteria: 0.87	not classified	not classified	not classified	not classified	not classified	not classified
SRR3505673.35460.1_5	R.AAVEEGIVPGGGVAFLR.-	MinT_frac_Kans_25ug_01_01_QE_03Feb17_Wally_16-09-27	24731	2	2	821.456	1641.9	3.83e-15	0.382738	5.34971	5.43955	0.379363	8.60942	3.3e-289	956.5	K04077	bact	O	Prevents misfolding and promotes the refolding and proper assembly of unfolded polypeptides generated under stress conditions (By similarity)	SRR3505673.35460.1										classified	8	6	1;131567;2;1783257;74201	1.00;1.00;0.90;0.52;0.52	Bacteria: 0.90	Verrucomicrobia: 0.52	not classified	not classified	not classified	not classified	not classified
SRR3505673.24134.1_4	K.AAVEEGIVPGGGVAFLR.A	MinT_frac_Kans_25ug_01_01_QE_03Feb17_Wally_16-09-27	24731	2	2	821.456	1641.9	3.83e-15	0.382738	5.34971	5.43955	0.379363	8.60942	4.8e-264	873.4	K04077	bact	O	Prevents misfolding and promotes the refolding and proper assembly of unfolded polypeptides generated under stress conditions (By similarity)	SRR3505673.24134.1										classified	8	8	1;131567;2;57723	1.00;0.75;0.75;0.75	Bacteria: 0.75	Acidobacteria: 0.75	not classified	not classified	not classified	not classified	not classified
SRR3505673.80215.1_5	K.AAVEEGIVPGGGVAFLR.A	MinT_frac_Kans_25ug_01_01_QE_03Feb17_Wally_16-09-27	24731	2	2	821.456	1641.9	3.83e-15	0.382738	5.34971	5.43955	0.379363	8.60942	2.3e-136	450.6	K04077	bact	O	Prevents misfolding and promotes the refolding and proper assembly of unfolded polypeptides generated under stress conditions (By similarity)	SRR3505673.80215.1										classified	12	10	1;131567;2;57723;458031;305072	1.00;1.00;1.00;1.00;0.84;0.84	Bacteria: 1.00	Acidobacteria: 1.00	not classified	not classified	not classified	not classified	not classified
SRR3505673.62257.1_2	K.AAVEEGIVPGGGVAFLR.A	MinT_frac_Kans_25ug_01_01_QE_03Feb17_Wally_16-09-27	24731	2	2	821.456	1641.9	3.83e-15	0.382738	5.34971	5.43955	0.379363	8.60942	1.9e-266	881.4	K04077	bact	O	Prevents misfolding and promotes the refolding and proper assembly of unfolded polypeptides generated under stress conditions (By similarity)	SRR3505673.62257.1										classified	9	8	1;131567;2;57723;458031;305072;1978231	1.00;1.00;1.00;1.00;1.00;1.00;0.87	Bacteria: 1.00	Acidobacteria: 1.00					Acidobacteria bacterium: 0.87
SRR3505673.35460.1_5	K.AAVEEGIVPGGGVAFLR.A	MinT_frac_Kans_25ug_01_01_QE_03Feb17_Wally_16-09-27	24731	2	2	821.456	1641.9	3.83e-15	0.382738	5.34971	5.43955	0.379363	8.60942	3.3e-289	956.5	K04077	bact	O	Prevents misfolding and promotes the refolding and proper assembly of unfolded polypeptides generated under stress conditions (By similarity)	SRR3505673.35460.1										classified	8	6	1;131567;2;1783257;74201	1.00;1.00;0.90;0.52;0.52	Bacteria: 0.90	Verrucomicrobia: 0.52	not classified	not classified	not classified	not classified	not classified
SRR3505673.78360.1_2	K.AAVEEGIVPGGGVAFLR.A	MinT_frac_Kans_25ug_01_01_QE_03Feb17_Wally_16-09-27	24731	2	2	821.456	1641.9	3.83e-15	0.382738	5.34971	5.43955	0.379363	8.60942	2.1e-289	957	K04077	bact	O	Prevents misfolding and promotes the refolding and proper assembly of unfolded polypeptides generated under stress conditions (By similarity)	SRR3505673.78360.1										classified	7	7	1;131567;2;1783257;74201;326457;417295	1.00;1.00;1.00;1.00;1.00;0.67;0.67	Bacteria: 1.00	Verrucomicrobia: 1.00	not classified	not classified	not classified	not classified	not classified
SRR3505673.56720.1_8	K.AAVEEGIVPGGGVAFLR.A	MinT_frac_Kans_25ug_01_01_QE_03Feb17_Wally_16-09-27	24731	2	2	821.456	1641.9	3.83e-15	0.382738	5.34971	5.43955	0.379363	8.60942	1.5e-291	964.1	K04077	bact	O	Prevents misfolding and promotes the refolding and proper assembly of unfolded polypeptides generated under stress conditions (By similarity)	SRR3505673.56720.1										classified	8	8	1;131567;2;1783257;74201	1.00;1.00;1.00;0.51;0.51	Bacteria: 1.00	Verrucomicrobia: 0.51	not classified	not classified	not classified	not classified	not classified
SRR3505673.55394.1_1	K.AAVEEGIVPGGGVAFLR.A	MinT_frac_Kans_25ug_01_01_QE_03Feb17_Wally_16-09-27	24731	2	2	821.456	1641.9	3.83e-15	0.382738	5.34971	5.43955	0.379363	8.60942	6.3e-290	958.8	K04077	bact	O	Prevents misfolding and promotes the refolding and proper assembly of unfolded polypeptides generated under stress conditions (By similarity)	SRR3505673.55394.1										classified	6	6	1;131567;2;1783257;74201	1.00;1.00;1.00;0.52;0.52	Bacteria: 1.00	Verrucomicrobia: 0.52	not classified	not classified	not classified	not classified	not classified
SRR3505673.59961.1_8	K.AAVEEGIVPGGGVAFLR.A	MinT_frac_Kans_25ug_01_01_QE_03Feb17_Wally_16-09-27	24731	2	2	821.456	1641.9	3.83e-15	0.382738	5.34971	5.43955	0.379363	8.60942	4.4e-105	347.1	K04077	bact	O	Prevents misfolding and promotes the refolding and proper assembly of unfolded polypeptides generated under stress conditions (By similarity)	SRR3505673.59961.1										classified	8	8	1;131567;2	1.00;0.87;0.87	Bacteria: 0.87	not classified	not classified	not classified	not classified	not classified	not classified
SRR3505673.105325.1_6	K.AAVEEGIVPGGGVAFLR.A	MinT_frac_Kans_25ug_01_01_QE_03Feb17_Wally_16-09-27	24731	2	2	821.456	1641.9	3.83e-15	0.382738	5.34971	5.43955	0.379363	8.60942	1.6e-237	784.7	K04077	bact	O	Prevents misfolding and promotes the refolding and proper assembly of unfolded polypeptides generated under stress conditions (By similarity)	SRR3505673.105325.1										classified	6	6	1;131567;2;1783257;74201	1.00;1.00;1.00;0.52;0.52	Bacteria: 1.00	Verrucomicrobia: 0.52	not classified	not classified	not classified	not classified	not classified
SRR3505673.5120.1_3	K.AAVEEGIVPGGGVAFLR.A	MinT_frac_Kans_25ug_01_01_QE_03Feb17_Wally_16-09-27	24731	2	2	821.456	1641.9	3.83e-15	0.382738	5.34971	5.43955	0.379363	8.60942	6.1e-289	955.6	K04077	bact	O	Prevents misfolding and promotes the refolding and proper assembly of unfolded polypeptides generated under stress conditions (By similarity)	SRR3505673.5120.1										classified	8	8	1;131567;2	1.00;1.00;1.00	Bacteria: 1.00	not classified	not classified	not classified	not classified	not classified	not classified
SRR3505673.24134.1_4	R.AAVEEGIVPGGGVAFLR.A	MinT_frac_Kans_25ug_01_01_QE_03Feb17_Wally_16-09-27	24731	2	2	821.456	1641.9	3.83e-15	0.382738	5.34971	5.43955	0.379363	8.60942	4.8e-264	873.4	K04077	bact	O	Prevents misfolding and promotes the refolding and proper assembly of unfolded polypeptides generated under stress conditions (By similarity)	SRR3505673.24134.1										classified	8	8	1;131567;2;57723	1.00;0.75;0.75;0.75	Bacteria: 0.75	Acidobacteria: 0.75	not classified	not classified	not classified	not classified	not classified
SRR3505673.62257.1_2	R.AAVEEGIVPGGGVAFLR.A	MinT_frac_Kans_25ug_01_01_QE_03Feb17_Wally_16-09-27	24731	2	2	821.456	1641.9	3.83e-15	0.382738	5.34971	5.43955	0.379363	8.60942	1.9e-266	881.4	K04077	bact	O	Prevents misfolding and promotes the refolding and proper assembly of unfolded polypeptides generated under stress conditions (By similarity)	SRR3505673.62257.1										classified	9	8	1;131567;2;57723;458031;305072;1978231	1.00;1.00;1.00;1.00;1.00;1.00;0.87	Bacteria: 1.00	Acidobacteria: 1.00					Acidobacteria bacterium: 0.87
SRR3505673.59961.1_8	R.AAVEEGIVPGGGVAFLR.A	MinT_frac_Kans_25ug_01_01_QE_03Feb17_Wally_16-09-27	24731	2	2	821.456	1641.9	3.83e-15	0.382738	5.34971	5.43955	0.379363	8.60942	4.4e-105	347.1	K04077	bact	O	Prevents misfolding and promotes the refolding and proper assembly of unfolded polypeptides generated under stress conditions (By similarity)	SRR3505673.59961.1										classified	8	8	1;131567;2	1.00;0.87;0.87	Bacteria: 0.87	not classified	not classified	not classified	not classified	not classified	not classified
SRR3505673.105325.1_6	R.AAVEEGIVPGGGVAFLR.A	MinT_frac_Kans_25ug_01_01_QE_03Feb17_Wally_16-09-27	24731	2	2	821.456	1641.9	3.83e-15	0.382738	5.34971	5.43955	0.379363	8.60942	1.6e-237	784.7	K04077	bact	O	Prevents misfolding and promotes the refolding and proper assembly of unfolded polypeptides generated under stress conditions (By similarity)	SRR3505673.105325.1										classified	6	6	1;131567;2;1783257;74201	1.00;1.00;1.00;0.52;0.52	Bacteria: 1.00	Verrucomicrobia: 0.52	not classified	not classified	not classified	not classified	not classified
SRR3505673.55394.1_1	R.AAVEEGIVPGGGVAFLR.A	MinT_frac_Kans_25ug_01_01_QE_03Feb17_Wally_16-09-27	24731	2	2	821.456	1641.9	3.83e-15	0.382738	5.34971	5.43955	0.379363	8.60942	6.3e-290	958.8	K04077	bact	O	Prevents misfolding and promotes the refolding and proper assembly of unfolded polypeptides generated under stress conditions (By similarity)	SRR3505673.55394.1										classified	6	6	1;131567;2;1783257;74201	1.00;1.00;1.00;0.52;0.52	Bacteria: 1.00	Verrucomicrobia: 0.52	not classified	not classified	not classified	not classified	not classified
SRR3505673.35460.1_5	R.AAVEEGIVPGGGVAFLR.A	MinT_frac_Kans_25ug_01_01_QE_03Feb17_Wally_16-09-27	24731	2	2	821.456	1641.9	3.83e-15	0.382738	5.34971	5.43955	0.379363	8.60942	3.3e-289	956.5	K04077	bact	O	Prevents misfolding and promotes the refolding and proper assembly of unfolded polypeptides generated under stress conditions (By similarity)	SRR3505673.35460.1										classified	8	6	1;131567;2;1783257;74201	1.00;1.00;0.90;0.52;0.52	Bacteria: 0.90	Verrucomicrobia: 0.52	not classified	not classified	not classified	not classified	not classified
SRR3505673.56720.1_8	R.AAVEEGIVPGGGVAFLR.A	MinT_frac_Kans_25ug_01_01_QE_03Feb17_Wally_16-09-27	24731	2	2	821.456	1641.9	3.83e-15	0.382738	5.34971	5.43955	0.379363	8.60942	1.5e-291	964.1	K04077	bact	O	Prevents misfolding and promotes the refolding and proper assembly of unfolded polypeptides generated under stress conditions (By similarity)	SRR3505673.56720.1										classified	8	8	1;131567;2;1783257;74201	1.00;1.00;1.00;0.51;0.51	Bacteria: 1.00	Verrucomicrobia: 0.51	not classified	not classified	not classified	not classified	not classified
SRR3505673.78360.1_2	R.AAVEEGIVPGGGVAFLR.A	MinT_frac_Kans_25ug_01_01_QE_03Feb17_Wally_16-09-27	24731	2	2	821.456	1641.9	3.83e-15	0.382738	5.34971	5.43955	0.379363	8.60942	2.1e-289	957	K04077	bact	O	Prevents misfolding and promotes the refolding and proper assembly of unfolded polypeptides generated under stress conditions (By similarity)	SRR3505673.78360.1										classified	7	7	1;131567;2;1783257;74201;326457;417295	1.00;1.00;1.00;1.00;1.00;0.67;0.67	Bacteria: 1.00	Verrucomicrobia: 1.00	not classified	not classified	not classified	not classified	not classified
SRR3505673.5120.1_3	R.AAVEEGIVPGGGVAFLR.A	MinT_frac_Kans_25ug_01_01_QE_03Feb17_Wally_16-09-27	24731	2	2	821.456	1641.9	3.83e-15	0.382738	5.34971	5.43955	0.379363	8.60942	6.1e-289	955.6	K04077	bact	O	Prevents misfolding and promotes the refolding and proper assembly of unfolded polypeptides generated under stress conditions (By similarity)	SRR3505673.5120.1										classified	8	8	1;131567;2	1.00;1.00;1.00	Bacteria: 1.00	not classified	not classified	not classified	not classified	not classified	not classified
SRR3505673.80215.1_5	R.AAVEEGIVPGGGVAFLR.A	MinT_frac_Kans_25ug_01_01_QE_03Feb17_Wally_16-09-27	24731	2	2	821.456	1641.9	3.83e-15	0.382738	5.34971	5.43955	0.379363	8.60942	2.3e-136	450.6	K04077	bact	O	Prevents misfolding and promotes the refolding and proper assembly of unfolded polypeptides generated under stress conditions (By similarity)	SRR3505673.80215.1										classified	12	10	1;131567;2;57723;458031;305072	1.00;1.00;1.00;1.00;0.84;0.84	Bacteria: 1.00	Acidobacteria: 1.00	not classified	not classified	not classified	not classified	not classified
SRR3505673.35460.1_5	R.AAVEEGIVPGGGVAFLR.S	MinT_frac_Kans_25ug_01_01_QE_03Feb17_Wally_16-09-27	24731	2	2	821.456	1641.9	3.83e-15	0.382738	5.34971	5.43955	0.379363	8.60942	3.3e-289	956.5	K04077	bact	O	Prevents misfolding and promotes the refolding and proper assembly of unfolded polypeptides generated under stress conditions (By similarity)	SRR3505673.35460.1										classified	8	6	1;131567;2;1783257;74201	1.00;1.00;0.90;0.52;0.52	Bacteria: 0.90	Verrucomicrobia: 0.52	not classified	not classified	not classified	not classified	not classified
SRR3505673.56720.1_8	R.AAVEEGIVPGGGVAFLR.S	MinT_frac_Kans_25ug_01_01_QE_03Feb17_Wally_16-09-27	24731	2	2	821.456	1641.9	3.83e-15	0.382738	5.34971	5.43955	0.379363	8.60942	1.5e-291	964.1	K04077	bact	O	Prevents misfolding and promotes the refolding and proper assembly of unfolded polypeptides generated under stress conditions (By similarity)	SRR3505673.56720.1										classified	8	8	1;131567;2;1783257;74201	1.00;1.00;1.00;0.51;0.51	Bacteria: 1.00	Verrucomicrobia: 0.51	not classified	not classified	not classified	not classified	not classified
SRR3505673.78360.1_2	R.AAVEEGIVPGGGVAFLR.T	MinT_frac_Kans_25ug_01_01_QE_03Feb17_Wally_16-09-27	24731	2	2	821.456	1641.9	3.83e-15	0.382738	5.34971	5.43955	0.379363	8.60942	2.1e-289	957	K04077	bact	O	Prevents misfolding and promotes the refolding and proper assembly of unfolded polypeptides generated under stress conditions (By similarity)	SRR3505673.78360.1										classified	7	7	1;131567;2;1783257;74201;326457;417295	1.00;1.00;1.00;1.00;1.00;0.67;0.67	Bacteria: 1.00	Verrucomicrobia: 1.00	not classified	not classified	not classified	not classified	not classified
SRR3505673.5120.1_3	R.AAVEEGIVPGGGVAFLR.T	MinT_frac_Kans_25ug_01_01_QE_03Feb17_Wally_16-09-27	24731	2	2	821.456	1641.9	3.83e-15	0.382738	5.34971	5.43955	0.379363	8.60942	6.1e-289	955.6	K04077	bact	O	Prevents misfolding and promotes the refolding and proper assembly of unfolded polypeptides generated under stress conditions (By similarity)	SRR3505673.5120.1										classified	8	8	1;131567;2	1.00;1.00;1.00	Bacteria: 1.00	not classified	not classified	not classified	not classified	not classified	not classified
SRR3505673.108432.1_1	R.GNNQDSTANGAASISLR.G	MinT_frac_Kans_25ug_01_01_QE_03Feb17_Wally_16-09-27	10518	2	2	838.407	1675.8	4e-15	-1.10861	3.85836	5.43955	0.379363	8.60942	7e-259	854.4	K02014,K16089	bact	P	tonB-dependent Receptor	SRR3505673.108432.1										classified	7	7	1;131567;2;1224;1236	1.00;1.00;0.74;0.66;0.57	Bacteria: 0.74	Proteobacteria: 0.66	Gammaproteobacteria: 0.57	not classified	not classified	not classified	not classified
SRR3505673.104784.1_6	K.TSDQAGDGTTTATVLAHAIVR.E	MinT_frac_Kans_25ug_01_01_QE_03Feb17_Wally_16-09-27	20192	2	3	696.029	2085.06	4.92e-15	1.11687	6.08384	5.43955	0.379363	8.60942	2.2e-301	996.4	K04077	bact	O	Prevents misfolding and promotes the refolding and proper assembly of unfolded polypeptides generated under stress conditions (By similarity)	SRR3505673.104784.1										classified	13	10	1;131567;2;1224;28211	1.00;1.00;1.00;0.87;0.87	Bacteria: 1.00	Proteobacteria: 0.87	Alphaproteobacteria: 0.87	not classified	not classified	not classified	not classified
SRR3505673.90716.1_6	K.TSDQAGDGTTTATVLAHAIVR.E	MinT_frac_Kans_25ug_01_01_QE_03Feb17_Wally_16-09-27	20192	2	3	696.029	2085.06	4.92e-15	1.11687	6.08384	5.43955	0.379363	8.60942	1.9e-298	986.9	K04077	bact	O	Prevents misfolding and promotes the refolding and proper assembly of unfolded polypeptides generated under stress conditions (By similarity)	SRR3505673.90716.1										classified	6	5	1;131567;2;1224	1.00;1.00;1.00;0.93	Bacteria: 1.00	Proteobacteria: 0.93	not classified	not classified	not classified	not classified	not classified
SRR3505673.40451.1_4	K.TSDQAGDGTTTATVLAHAIVR.E	MinT_frac_Kans_25ug_01_01_QE_03Feb17_Wally_16-09-27	20192	2	3	696.029	2085.06	4.92e-15	1.11687	6.08384	5.43955	0.379363	8.60942	5e-300	992	K04077	bact	O	Prevents misfolding and promotes the refolding and proper assembly of unfolded polypeptides generated under stress conditions (By similarity)	SRR3505673.40451.1										classified	8	7	1;131567;2	1.00;1.00;1.00	Bacteria: 1.00	not classified	not classified	not classified	not classified	not classified	not classified
SRR3505673.101056.1_4	R.GITGETLLQLLER.R	MinT_frac_Kans_25ug_01_01_QE_03Feb17_Wally_16-09-27	34444	2	2	721.918	1442.82	4.96e-15	0.0212578	4.98823	5.43955	0.379363	8.60942	1.6e-95	315.2	K02986	bact	J	One of the primary rRNA binding proteins, it binds directly to 16S rRNA where it nucleates assembly of the body of the 30S subunit (By similarity)	SRR3505673.101056.1										classified	9	9	1;131567;2;57723;458031;305072	1.00;1.00;1.00;1.00;0.88;0.70	Bacteria: 1.00	Acidobacteria: 1.00	not classified	not classified	not classified	not classified	not classified
SRR3505673.22667.1_5	R.GITGETLLQLLER.R	MinT_frac_Kans_25ug_01_01_QE_03Feb17_Wally_16-09-27	34444	2	2	721.918	1442.82	4.96e-15	0.0212578	4.98823	5.43955	0.379363	8.60942	1.1e-84	279.4	K02986	bact	J	One of the primary rRNA binding proteins, it binds directly to 16S rRNA where it nucleates assembly of the body of the 30S subunit (By similarity)	SRR3505673.22667.1										classified	5	5	1;131567;2;57723;458031;305072	1.00;1.00;1.00;0.97;0.97;0.97	Bacteria: 1.00	Acidobacteria: 0.97	not classified	not classified	not classified	not classified	not classified
SRR3505673.71395.1_11	R.GITGETLLQLLER.R	MinT_frac_Kans_25ug_01_01_QE_03Feb17_Wally_16-09-27	34444	2	2	721.918	1442.82	4.96e-15	0.0212578	4.98823	5.43955	0.379363	8.60942	2.8e-94	311.1	K02986	bact	J	One of the primary rRNA binding proteins, it binds directly to 16S rRNA where it nucleates assembly of the body of the 30S subunit (By similarity)	SRR3505673.71395.1										classified	11	11	1;131567;2;57723;458031;305072	1.00;1.00;1.00;1.00;0.54;0.54	Bacteria: 1.00	Acidobacteria: 1.00	not classified	not classified	not classified	not classified	not classified
SRR3505673.91716.1_5	R.GITGETLLQLLER.R	MinT_frac_Kans_25ug_01_01_QE_03Feb17_Wally_16-09-27	34444	2	2	721.918	1442.82	4.96e-15	0.0212578	4.98823	5.43955	0.379363	8.60942	1.3e-83	276	K02986	bact	J	One of the primary rRNA binding proteins, it binds directly to 16S rRNA where it nucleates assembly of the body of the 30S subunit (By similarity)	SRR3505673.91716.1										classified	7	7	1;131567;2;57723;458031;305072	1.00;1.00;1.00;0.74;0.74;0.64	Bacteria: 1.00	Acidobacteria: 0.74	not classified	not classified	not classified	not classified	not classified
SRR3505673.67538.1_4	R.GITGETLLQLLER.R	MinT_frac_Kans_25ug_01_01_QE_03Feb17_Wally_16-09-27	34444	2	2	721.918	1442.82	4.96e-15	0.0212578	4.98823	5.43955	0.379363	8.60942	1.2e-94	312.3	K02986	bact	J	One of the primary rRNA binding proteins, it binds directly to 16S rRNA where it nucleates assembly of the body of the 30S subunit (By similarity)	SRR3505673.67538.1										classified	7	7	1;131567;2;57723;458031;305072	1.00;1.00;1.00;0.81;0.81;0.57	Bacteria: 1.00	Acidobacteria: 0.81	not classified	not classified	not classified	not classified	not classified
SRR3505673.98579.1_8	R.DGTLAEYVAVEAR.N	MinT_frac_Kans_25ug_01_01_QE_03Feb17_Wally_16-09-27	19582	2	2	697.356	1393.7	5.04e-15	1.85992	6.82689	5.43955	0.379363	8.60942	3.5e-173	566		bact	C	Alcohol dehydrogenase zinc-binding domain protein	SRR3505673.98579.1										classified	15	14	1;131567;2	1.00;1.00;0.98	Bacteria: 0.98	not classified	not classified	not classified	not classified	not classified	not classified
SRR3505673.50724.1_2	R.DGTLAEYVAVEAR.N	MinT_frac_Kans_25ug_01_01_QE_03Feb17_Wally_16-09-27	19582	2	2	697.356	1393.7	5.04e-15	1.85992	6.82689	5.43955	0.379363	8.60942	8.1e-169	551.4		bact	C	Alcohol dehydrogenase zinc-binding domain protein	SRR3505673.50724.1										classified	10	10	1;131567;2	1.00;1.00;1.00	Bacteria: 1.00	not classified	not classified	not classified	not classified	not classified	not classified
SRR3505673.40187.1_9	R.DGTLAEYVAVEAR.N	MinT_frac_Kans_25ug_01_01_QE_03Feb17_Wally_16-09-27	19582	2	2	697.356	1393.7	5.04e-15	1.85992	6.82689	5.43955	0.379363	8.60942	1.4e-183	599.8		bact	C	Alcohol dehydrogenase zinc-binding domain protein	SRR3505673.40187.1										classified	11	10	1;131567;2;1783257;74201;326457;417295;2026799	1.00;1.00;1.00;0.80;0.80;0.80;0.80;0.74	Bacteria: 1.00	Verrucomicrobia: 0.80					Verrucomicrobia bacterium: 0.74
SRR3505673.42592.1_5	R.DGTLAEYVAVEAR.N	MinT_frac_Kans_25ug_01_01_QE_03Feb17_Wally_16-09-27	19582	2	2	697.356	1393.7	5.04e-15	1.85992	6.82689	5.43955	0.379363	8.60942	4.1e-183	599.2		bact	C	Alcohol dehydrogenase zinc-binding domain protein	SRR3505673.42592.1										classified	10	10	1;131567;2;1783257;74201;326457;417295;2026799	1.00;1.00;1.00;0.72;0.72;0.65;0.65;0.65	Bacteria: 1.00	Verrucomicrobia: 0.72					Verrucomicrobia bacterium: 0.65
SRR3505673.67745.1_7	R.DGTLAEYVAVEAR.N	MinT_frac_Kans_25ug_01_01_QE_03Feb17_Wally_16-09-27	19582	2	2	697.356	1393.7	5.04e-15	1.85992	6.82689	5.43955	0.379363	8.60942	3.1e-122	396.9		bact	C	Alcohol dehydrogenase zinc-binding domain protein	SRR3505673.67745.1										classified	7	7	1;131567;2;1783257;74201;326457;417295;2026799	1.00;1.00;0.92;0.78;0.78;0.78;0.78;0.59	Bacteria: 0.92	Verrucomicrobia: 0.78					Verrucomicrobia bacterium: 0.59
SRR3505673.2286.1_2	R.DGTLAEYVAVEAR.N	MinT_frac_Kans_25ug_01_01_QE_03Feb17_Wally_16-09-27	19582	2	2	697.356	1393.7	5.04e-15	1.85992	6.82689	5.43955	0.379363	8.60942	3.3e-171	559.1		bact	C	Alcohol dehydrogenase zinc-binding domain protein	SRR3505673.2286.1										classified	11	10	1;131567;2;1783257;74201;326457;417295	1.00;1.00;1.00;0.50;0.50;0.50;0.50	Bacteria: 1.00	Verrucomicrobia: 0.50	not classified	not classified	not classified	not classified	not classified
SRR3505673.2806.1_2	R.DGTLAEYVAVEAR.N	MinT_frac_Kans_25ug_01_01_QE_03Feb17_Wally_16-09-27	19582	2	2	697.356	1393.7	5.04e-15	1.85992	6.82689	5.43955	0.379363	8.60942	3.6e-175	572.2		bact	C	Alcohol dehydrogenase zinc-binding domain protein	SRR3505673.2806.1										classified	13	11	1;131567;2	1.00;1.00;1.00	Bacteria: 1.00	not classified	not classified	not classified	not classified	not classified	not classified
SRR3505673.64835.1_9	R.DGTLAEYVAVEAR.N	MinT_frac_Kans_25ug_01_01_QE_03Feb17_Wally_16-09-27	19582	2	2	697.356	1393.7	5.04e-15	1.85992	6.82689	5.43955	0.379363	8.60942	4e-175	572.1		bact	C	Alcohol dehydrogenase zinc-binding domain protein	SRR3505673.64835.1										classified	9	8	1;131567;2;1783257;74201;326457;417295;2026799	1.00;1.00;1.00;0.72;0.72;0.57;0.57;0.50	Bacteria: 1.00	Verrucomicrobia: 0.72					Verrucomicrobia bacterium: 0.50
SRR3505673.43989.1_5	R.DGTLAEYVAVEAR.N	MinT_frac_Kans_25ug_01_01_QE_03Feb17_Wally_16-09-27	19582	2	2	697.356	1393.7	5.04e-15	1.85992	6.82689	5.43955	0.379363	8.60942	4.4e-173	565.6		bact	C	Alcohol dehydrogenase zinc-binding domain protein	SRR3505673.43989.1										classified	5	5	1;131567;2;1783257;74201;326457;417295	1.00;1.00;1.00;0.73;0.73;0.73;0.73	Bacteria: 1.00	Verrucomicrobia: 0.73	not classified	not classified	not classified	not classified	not classified
SRR3505673.35535.1_2	R.DGTLAEYVAVEAR.N	MinT_frac_Kans_25ug_01_01_QE_03Feb17_Wally_16-09-27	19582	2	2	697.356	1393.7	5.04e-15	1.85992	6.82689	5.43955	0.379363	8.60942	7e-167	545		bact	C	Alcohol dehydrogenase zinc-binding domain protein	SRR3505673.35535.1										classified	9	8	1;131567;2	1.00;1.00;1.00	Bacteria: 1.00	not classified	not classified	not classified	not classified	not classified	not classified
SRR3505673.2890.1_12	R.DGTLAEYVAVEAR.N	MinT_frac_Kans_25ug_01_01_QE_03Feb17_Wally_16-09-27	19582	2	2	697.356	1393.7	5.04e-15	1.85992	6.82689	5.43955	0.379363	8.60942	1.3e-178	583.6		bact	C	Alcohol dehydrogenase zinc-binding domain protein	SRR3505673.2890.1										classified	15	15	1;131567;2	1.00;1.00;0.87	Bacteria: 0.87	not classified	not classified	not classified	not classified	not classified	not classified
SRR3505673.22722.1_7	R.DGTLAEYVAVEAR.N	MinT_frac_Kans_25ug_01_01_QE_03Feb17_Wally_16-09-27	19582	2	2	697.356	1393.7	5.04e-15	1.85992	6.82689	5.43955	0.379363	8.60942	7.5e-170	554.8		bact	C	Alcohol dehydrogenase zinc-binding domain protein	SRR3505673.22722.1										classified	7	4	1;131567;2	1.00;1.00;1.00	Bacteria: 1.00	not classified	not classified	not classified	not classified	not classified	not classified
SRR3505673.53176.1_7	R.DGTLAEYVAVEAR.N	MinT_frac_Kans_25ug_01_01_QE_03Feb17_Wally_16-09-27	19582	2	2	697.356	1393.7	5.04e-15	1.85992	6.82689	5.43955	0.379363	8.60942	2.2e-172	563.4		bact	C	Alcohol dehydrogenase zinc-binding domain protein	SRR3505673.53176.1										classified	14	12	1;131567;2;1783257;74201	1.00;1.00;1.00;0.66;0.52	Bacteria: 1.00	Verrucomicrobia: 0.52	not classified	not classified	not classified	not classified	not classified
SRR3505673.18210.1_1	K.VVVDKDNTTIVEGAGK.S	MinT_frac_Kans_25ug_01_01_QE_03Feb17_Wally_16-09-27	8888	2	2	822.947	1644.88	5.1e-15	-1.25863	3.70834	5.43955	0.379363	8.60942	6.4e-191	630.7	K04077	bact	O	Prevents misfolding and promotes the refolding and proper assembly of unfolded polypeptides generated under stress conditions (By similarity)	SRR3505673.18210.1										classified	5	5	1;131567;2;2323;1783234;1752708	1.00;1.00;1.00;0.50;0.50;0.50	Bacteria: 1.00	Candidatus Rokubacteria: 0.50	not classified	not classified	not classified	not classified	not classified
SRR3505673.75321.1_12	K.QVAQQQVETQK.Q	MinT_frac_Kans_25ug_01_01_QE_03Feb17_Wally_16-09-27	1666	2	2	643.839	1286.67	5.13e-15	-4.11378	0.85319	5.43955	0.379363	8.60942	3.8e-62	201.4		bact	O	Band 7 protein	SRR3505673.75321.1										classified	15	11	1;131567;2	1.00;1.00;0.74	Bacteria: 0.74	not classified	not classified	not classified	not classified	not classified	not classified
SRR3505673.40666.1_2	K.QVAQQQVETQK.Q	MinT_frac_Kans_25ug_01_01_QE_03Feb17_Wally_16-09-27	1666	2	2	643.839	1286.67	5.13e-15	-4.11378	0.85319	5.43955	0.379363	8.60942	5.2e-62	200.9		bact	O	Band 7 protein	SRR3505673.40666.1										classified	9	5	1;131567;2	1.00;1.00;0.82	Bacteria: 0.82	not classified	not classified	not classified	not classified	not classified	not classified
SRR3505673.80738.1_8	K.WGAPTITNDGVTVAR.D	MinT_frac_Kans_25ug_01_01_QE_03Feb17_Wally_16-09-27	17491	2	2	779.411	1557.8	5.54e-15	3.4122	8.37917	5.43955	0.379363	8.60942	0	1032.7	K04077	bact	O	Prevents misfolding and promotes the refolding and proper assembly of unfolded polypeptides generated under stress conditions (By similarity)	SRR3505673.80738.1										classified	8	8	1;131567;2;1783272;201174;1760;85009	1.00;1.00;1.00;0.74;0.52;0.52;0.52	Bacteria: 1.00	Actinobacteria: 0.52	Actinobacteria: 0.52	Propionibacteriales: 0.52	not classified	not classified	not classified
SRR3505673.78073.1_4	K.WGAPTITNDGVTVAR.D	MinT_frac_Kans_25ug_01_01_QE_03Feb17_Wally_16-09-27	17491	2	2	779.411	1557.8	5.54e-15	3.4122	8.37917	5.43955	0.379363	8.60942	0	1054.1	K04077	bact	O	Prevents misfolding and promotes the refolding and proper assembly of unfolded polypeptides generated under stress conditions (By similarity)	SRR3505673.78073.1										classified	6	6	1;131567;2;1783272;201174;1760	1.00;1.00;1.00;1.00;0.58;0.58	Bacteria: 1.00	Actinobacteria: 0.58	Actinobacteria: 0.58	not classified	not classified	not classified	not classified
SRR3505673.3844.1_3	K.QTITVAVVNNPQM*VDIQK.L	MinT_frac_Kans_25ug_01_01_QE_03Feb17_Wally_16-09-27	16085	2	2	1008.04	2014.06	5.57e-15	1.00107	5.96804	5.43955	0.379363	8.60942	3e-159	522.5	K02027,K10227	bact	G	solute-binding protein	SRR3505673.3844.1										classified	10	9	1;131567;2;1783272;201174	1.00;1.00;1.00;0.77;0.77	Bacteria: 1.00	Actinobacteria: 0.77	not classified	not classified	not classified	not classified	not classified
SRR3505673.1497.1_2	R.FGEM*EVWALEAYGAAYTLQEMLTVK.S	MinT_frac_Kans_25ug_01_01_QE_03Feb17_Wally_16-09-27	37426	2	3	956.466	2866.37	5.62e-15	-0.157272	4.8097	5.43955	0.379363	8.60942	0	2963.7	K03043	bact	K	DNA-dependent RNA polymerase catalyzes the transcription of DNA into RNA using the four ribonucleoside triphosphates as substrates (By similarity)	SRR3505673.1497.1										classified	4	4	1;131567;2;1224;28211	1.00;1.00;0.98;0.98;0.91	Bacteria: 0.98	Proteobacteria: 0.98	Alphaproteobacteria: 0.91	not classified	not classified	not classified	not classified
SRR3505673.51004.1_4	R.FGEM*EVWALEAYGAAYTLQEMLTVK.S	MinT_frac_Kans_25ug_01_01_QE_03Feb17_Wally_16-09-27	37426	2	3	956.466	2866.37	5.62e-15	-0.157272	4.8097	5.43955	0.379363	8.60942	0	2505.2	K03043	bact	K	DNA-dependent RNA polymerase catalyzes the transcription of DNA into RNA using the four ribonucleoside triphosphates as substrates (By similarity)	SRR3505673.51004.1										classified	5	5	1;131567;2	1.00;1.00;0.97	Bacteria: 0.97	not classified	not classified	not classified	not classified	not classified	not classified
SRR3505673.36902.1_1	R.FGEM*EVWALEAYGAAYTLQEMLTVK.S	MinT_frac_Kans_25ug_01_01_QE_03Feb17_Wally_16-09-27	37426	2	3	956.466	2866.37	5.62e-15	-0.157272	4.8097	5.43955	0.379363	8.60942	0	1164.4	K03043	bact	K	DNA-dependent RNA polymerase catalyzes the transcription of DNA into RNA using the four ribonucleoside triphosphates as substrates (By similarity)	SRR3505673.36902.1										classified	3	3	1;131567;2	1.00;1.00;1.00	Bacteria: 1.00	not classified	not classified	not classified	not classified	not classified	not classified
SRR3505673.88024.1_2	R.FGEM*EVWALEAYGAAYTLQEMLTVK.S	MinT_frac_Kans_25ug_01_01_QE_03Feb17_Wally_16-09-27	37426	2	3	956.466	2866.37	5.62e-15	-0.157272	4.8097	5.43955	0.379363	8.60942	0	2475.7	K03043	bact	K	DNA-dependent RNA polymerase catalyzes the transcription of DNA into RNA using the four ribonucleoside triphosphates as substrates (By similarity)	SRR3505673.88024.1										classified	5	5	1;131567;2;1224;28211;204441;41295	1.00;1.00;1.00;1.00;1.00;0.90;0.90	Bacteria: 1.00	Proteobacteria: 1.00	Alphaproteobacteria: 1.00	Rhodospirillales: 0.90	Rhodospirillaceae: 0.90	not classified	not classified
SRR3505673.97324.1_2	R.FGEM*EVWALEAYGAAYTLQEMLTVK.S	MinT_frac_Kans_25ug_01_01_QE_03Feb17_Wally_16-09-27	37426	2	3	956.466	2866.37	5.62e-15	-0.157272	4.8097	5.43955	0.379363	8.60942	0	2486.7	K03043	bact	K	DNA-dependent RNA polymerase catalyzes the transcription of DNA into RNA using the four ribonucleoside triphosphates as substrates (By similarity)	SRR3505673.97324.1										classified	3	3	1;131567;2;1224;28211;204441;41295	1.00;1.00;1.00;1.00;0.73;0.73;0.73	Bacteria: 1.00	Proteobacteria: 1.00	Alphaproteobacteria: 0.73	Rhodospirillales: 0.73	Rhodospirillaceae: 0.73	not classified	not classified
SRR3505673.50432.1_4	R.FGEM*EVWALEAYGAAYTLQEMLTVK.S	MinT_frac_Kans_25ug_01_01_QE_03Feb17_Wally_16-09-27	37426	2	3	956.466	2866.37	5.62e-15	-0.157272	4.8097	5.43955	0.379363	8.60942	1.7e-103	338.6	K03043	bact	K	DNA-dependent RNA polymerase catalyzes the transcription of DNA into RNA using the four ribonucleoside triphosphates as substrates (By similarity)	SRR3505673.50432.1										classified	5	4	1;131567;2	1.00;1.00;0.90	Bacteria: 0.90	not classified	not classified	not classified	not classified	not classified	not classified
SRR3505673.29851.1_1	R.FGEM*EVWALEAYGAAYTLQEMLTVK.S	MinT_frac_Kans_25ug_01_01_QE_03Feb17_Wally_16-09-27	37426	2	3	956.466	2866.37	5.62e-15	-0.157272	4.8097	5.43955	0.379363	8.60942	1.2e-243	803.6	K03043	bact	K	DNA-dependent RNA polymerase catalyzes the transcription of DNA into RNA using the four ribonucleoside triphosphates as substrates (By similarity)	SRR3505673.29851.1										classified	2	2	1;131567;2	1.00;1.00;1.00	Bacteria: 1.00	not classified	not classified	not classified	not classified	not classified	not classified
SRR3505673.65721.1_8	R.FGEM*EVWALEAYGAAYTLQEMLTVK.S	MinT_frac_Kans_25ug_01_01_QE_03Feb17_Wally_16-09-27	37426	2	3	956.466	2866.37	5.62e-15	-0.157272	4.8097	5.43955	0.379363	8.60942	0	2662.4	K03043	bact	K	DNA-dependent RNA polymerase catalyzes the transcription of DNA into RNA using the four ribonucleoside triphosphates as substrates (By similarity)	SRR3505673.65721.1										classified	9	9	1;131567;2	1.00;1.00;0.72	Bacteria: 0.72	not classified	not classified	not classified	not classified	not classified	not classified
SRR3505673.94542.1_2	R.FGEM*EVWALEAYGAAYTLQEMLTVK.S	MinT_frac_Kans_25ug_01_01_QE_03Feb17_Wally_16-09-27	37426	2	3	956.466	2866.37	5.62e-15	-0.157272	4.8097	5.43955	0.379363	8.60942	0	2775.5	K03043	bact	K	DNA-dependent RNA polymerase catalyzes the transcription of DNA into RNA using the four ribonucleoside triphosphates as substrates (By similarity)	SRR3505673.94542.1										classified	4	4	1;131567;2	1.00;1.00;1.00	Bacteria: 1.00	not classified	not classified	not classified	not classified	not classified	not classified
SRR3505673.60137.1_1	R.FGEM*EVWALEAYGAAYTLQEMLTVK.S	MinT_frac_Kans_25ug_01_01_QE_03Feb17_Wally_16-09-27	37426	2	3	956.466	2866.37	5.62e-15	-0.157272	4.8097	5.43955	0.379363	8.60942	0	1498.2	K03043	bact	K	DNA-dependent RNA polymerase catalyzes the transcription of DNA into RNA using the four ribonucleoside triphosphates as substrates (By similarity)	SRR3505673.60137.1										classified	6	5	1;131567;2;1224	1.00;1.00;1.00;0.92	Bacteria: 1.00	Proteobacteria: 0.92	not classified	not classified	not classified	not classified	not classified
SRR3505673.5482.1_7	R.FGEM*EVWALEAYGAAYTLQEMLTVK.S	MinT_frac_Kans_25ug_01_01_QE_03Feb17_Wally_16-09-27	37426	2	3	956.466	2866.37	5.62e-15	-0.157272	4.8097	5.43955	0.379363	8.60942	0	2780.1	K03043	bact	K	DNA-dependent RNA polymerase catalyzes the transcription of DNA into RNA using the four ribonucleoside triphosphates as substrates (By similarity)	SRR3505673.5482.1										classified	8	8	1;131567;2;1224;28211	1.00;1.00;1.00;0.54;0.54	Bacteria: 1.00	Proteobacteria: 0.54	Alphaproteobacteria: 0.54	not classified	not classified	not classified	not classified
SRR3505673.46743.1_3	R.FGEM*EVWALEAYGAAYTLQEMLTVK.S	MinT_frac_Kans_25ug_01_01_QE_03Feb17_Wally_16-09-27	37426	2	3	956.466	2866.37	5.62e-15	-0.157272	4.8097	5.43955	0.379363	8.60942	0	2576.2	K03043	bact	K	DNA-dependent RNA polymerase catalyzes the transcription of DNA into RNA using the four ribonucleoside triphosphates as substrates (By similarity)	SRR3505673.46743.1										classified	4	4	1;131567	1.00;0.97	not classified	not classified	not classified	not classified	not classified	not classified	not classified
SRR3505673.52474.1_2	R.FGEM*EVWALEAYGAAYTLQEMLTVK.S	MinT_frac_Kans_25ug_01_01_QE_03Feb17_Wally_16-09-27	37426	2	3	956.466	2866.37	5.62e-15	-0.157272	4.8097	5.43955	0.379363	8.60942	1.6e-117	385.4	K03043	bact	K	DNA-dependent RNA polymerase catalyzes the transcription of DNA into RNA using the four ribonucleoside triphosphates as substrates (By similarity)	SRR3505673.52474.1										classified	5	5	1;131567;2	1.00;1.00;1.00	Bacteria: 1.00	not classified	not classified	not classified	not classified	not classified	not classified
SRR3505673.106181.1_4	R.FGEM*EVWALEAYGAAYTLQEMLTVK.S	MinT_frac_Kans_25ug_01_01_QE_03Feb17_Wally_16-09-27	37426	2	3	956.466	2866.37	5.62e-15	-0.157272	4.8097	5.43955	0.379363	8.60942	1.5e-178	587.7	K03043	bact	K	DNA-dependent RNA polymerase catalyzes the transcription of DNA into RNA using the four ribonucleoside triphosphates as substrates (By similarity)	SRR3505673.106181.1										classified	5	5	1;131567;2	1.00;0.95;0.95	Bacteria: 0.95	not classified	not classified	not classified	not classified	not classified	not classified
SRR3505673.23178.1_1	R.FGEM*EVWALEAYGAAYTLQEMLTVK.S	MinT_frac_Kans_25ug_01_01_QE_03Feb17_Wally_16-09-27	37426	2	3	956.466	2866.37	5.62e-15	-0.157272	4.8097	5.43955	0.379363	8.60942	0	1075.8	K03043	bact	K	DNA-dependent RNA polymerase catalyzes the transcription of DNA into RNA using the four ribonucleoside triphosphates as substrates (By similarity)	SRR3505673.23178.1										classified	2	2	1;131567;2	1.00;1.00;1.00	Bacteria: 1.00	not classified	not classified	not classified	not classified	not classified	not classified
SRR3505673.95053.1_5	K.AGTLLFPAINVNDSVTK.S	MinT_frac_Kans_25ug_01_01_QE_03Feb17_Wally_16-09-27	28394	2	2	880.49	1759.96	5.76e-15	3.2128	8.17977	5.43955	0.379363	8.60942	1.9e-282	932.9	K01251	bact	H	May play a key role in the regulation of the intracellular concentration of adenosylhomocysteine (By similarity)	SRR3505673.95053.1										classified	9	8	1;131567;2	1.00;1.00;1.00	Bacteria: 1.00	not classified	not classified	not classified	not classified	not classified	not classified
SRR3505673.14106.1_1	K.AGTLLFPAINVNDSVTK.S	MinT_frac_Kans_25ug_01_01_QE_03Feb17_Wally_16-09-27	28394	2	2	880.49	1759.96	5.76e-15	3.2128	8.17977	5.43955	0.379363	8.60942	2.9e-257	849.7	K01251	bact	H	May play a key role in the regulation of the intracellular concentration of adenosylhomocysteine (By similarity)	SRR3505673.14106.1										classified	4	3	1;131567;2	1.00;1.00;1.00	Bacteria: 1.00	not classified	not classified	not classified	not classified	not classified	not classified
SRR3505673.85995.1_5	K.AGTLLFPAINVNDSVTK.S	MinT_frac_Kans_25ug_01_01_QE_03Feb17_Wally_16-09-27	28394	2	2	880.49	1759.96	5.76e-15	3.2128	8.17977	5.43955	0.379363	8.60942	6.1e-249	822.7	K01251	bact	H	May play a key role in the regulation of the intracellular concentration of adenosylhomocysteine (By similarity)	SRR3505673.85995.1										classified	10	8	1;131567;2	1.00;1.00;0.85	Bacteria: 0.85	not classified	not classified	not classified	not classified	not classified	not classified
SRR3505673.63287.1_4	K.AGTLLFPAINVNDSVTK.S	MinT_frac_Kans_25ug_01_01_QE_03Feb17_Wally_16-09-27	28394	2	2	880.49	1759.96	5.76e-15	3.2128	8.17977	5.43955	0.379363	8.60942	1.7e-268	886.8	K01251	bact	H	May play a key role in the regulation of the intracellular concentration of adenosylhomocysteine (By similarity)	SRR3505673.63287.1										classified	6	5	1;131567;2	1.00;1.00;1.00	Bacteria: 1.00	not classified	not classified	not classified	not classified	not classified	not classified
SRR3505673.42356.1_2	K.AGTLLFPAINVNDSVTK.S	MinT_frac_Kans_25ug_01_01_QE_03Feb17_Wally_16-09-27	28394	2	2	880.49	1759.96	5.76e-15	3.2128	8.17977	5.43955	0.379363	8.60942	2.9e-250	826.6	K01251	bact	H	May play a key role in the regulation of the intracellular concentration of adenosylhomocysteine (By similarity)	SRR3505673.42356.1										classified	6	6	1;131567;2	1.00;1.00;1.00	Bacteria: 1.00	not classified	not classified	not classified	not classified	not classified	not classified
SRR3505673.98089.1_5	K.AGTLLFPAINVNDSVTK.S	MinT_frac_Kans_25ug_01_01_QE_03Feb17_Wally_16-09-27	28394	2	2	880.49	1759.96	5.76e-15	3.2128	8.17977	5.43955	0.379363	8.60942	1.4e-204	667.3	K01251	arch	H	May play a key role in the regulation of the intracellular concentration of adenosylhomocysteine (By similarity)	SRR3505673.98089.1										classified	7	7	1;131567;2	1.00;1.00;1.00	Bacteria: 1.00	not classified	not classified	not classified	not classified	not classified	not classified
SRR3505673.91847.1_1	K.AGTLLFPAINVNDSVTK.S	MinT_frac_Kans_25ug_01_01_QE_03Feb17_Wally_16-09-27	28394	2	2	880.49	1759.96	5.76e-15	3.2128	8.17977	5.43955	0.379363	8.60942	2.2e-125	413.2	K01251	bact	H	May play a key role in the regulation of the intracellular concentration of adenosylhomocysteine (By similarity)	SRR3505673.91847.1										classified	4	4	1;131567;2;57723;458031;305072;1797193	1.00;1.00;1.00;0.56;0.56;0.56;0.56	Bacteria: 1.00	Acidobacteria: 0.56					Acidobacteria bacterium RIFCSPLOWO2_12_FULL_67_14b: 0.56
SRR3505673.69586.1_8	K.AGTLLFPAINVNDSVTK.S	MinT_frac_Kans_25ug_01_01_QE_03Feb17_Wally_16-09-27	28394	2	2	880.49	1759.96	5.76e-15	3.2128	8.17977	5.43955	0.379363	8.60942	2.3e-271	896.2	K01251	bact	H	May play a key role in the regulation of the intracellular concentration of adenosylhomocysteine (By similarity)	SRR3505673.69586.1										classified	11	10	1;131567;2;1783272;201174	1.00;1.00;1.00;0.64;0.55	Bacteria: 1.00	Actinobacteria: 0.55	not classified	not classified	not classified	not classified	not classified
SRR3505673.83323.1_2	R.APEDLFDIEGLTR.S	MinT_frac_Kans_25ug_01_01_QE_03Feb17_Wally_16-09-27	29472	2	2	738.876	1475.74	5.82e-15	-2.3617	2.60527	5.43955	0.379363	8.60942	3.1e-73	238.5	K01622	bact	G	Fructose-1,6-bisphosphatase	SRR3505673.83323.1										classified	4	4	1;131567;2	1.00;1.00;1.00	Bacteria: 1.00	not classified	not classified	not classified	not classified	not classified	not classified
SRR3505673.67600.1_6	R.APEDLFDIEGLTR.S	MinT_frac_Kans_25ug_01_01_QE_03Feb17_Wally_16-09-27	29472	2	2	738.876	1475.74	5.82e-15	-2.3617	2.60527	5.43955	0.379363	8.60942	8.8e-70	227	K01622	bact	G	Fructose-1,6-bisphosphatase	SRR3505673.67600.1										classified	6	6	1;131567;2	1.00;1.00;0.82	Bacteria: 0.82	not classified	not classified	not classified	not classified	not classified	not classified
SRR3505673.78001.1_2	R.APEDLFDIEGLTR.S	MinT_frac_Kans_25ug_01_01_QE_03Feb17_Wally_16-09-27	29472	2	2	738.876	1475.74	5.82e-15	-2.3617	2.60527	5.43955	0.379363	8.60942	5.6e-73	237.6	K01622	bact	G	Fructose-1,6-bisphosphatase	SRR3505673.78001.1										classified	9	7	1;131567;2	1.00;1.00;1.00	Bacteria: 1.00	not classified	not classified	not classified	not classified	not classified	not classified
SRR3505673.6043.1_10	-.M*TPTEVVAFAK.N	MinT_frac_Kans_25ug_01_01_QE_03Feb17_Wally_16-09-27	15190	2	2	605.314	1209.62	5.94e-15	-2.84949	2.11748	5.43955	0.379363	8.60942	1.4e-232	760.4	K01915	bact	E	glutamine synthetase, type I	SRR3505673.6043.1										classified	11	8	1;131567;2	1.00;1.00;1.00	Bacteria: 1.00	not classified	not classified	not classified	not classified	not classified	not classified
SRR3505673.109605.1_3	-.M*TPTEVVAFAK.N	MinT_frac_Kans_25ug_01_01_QE_03Feb17_Wally_16-09-27	15190	2	2	605.314	1209.62	5.94e-15	-2.84949	2.11748	5.43955	0.379363	8.60942	2.8e-233	762.7	K01915	bact	E	glutamine synthetase, type I	SRR3505673.109605.1										classified	9	9	1;131567;2	1.00;1.00;1.00	Bacteria: 1.00	not classified	not classified	not classified	not classified	not classified	not classified
SRR3505673.47732.1_2	R.GQVLAKPGSITPHSKFECEVYVLSKEEGGR.H	MinT_frac_Kans_25ug_01_01_QE_03Feb17_Wally_16-09-27	33275	2	4	812.423	3245.66	5.97e-15	-3.51967	1.4473	5.43955	0.379363	8.60942	5.3e-234	773	K02358	bact	J	This protein promotes the GTP-dependent binding of aminoacyl-tRNA to the A-site of ribosomes during protein biosynthesis (By similarity)	SRR3505673.47732.1										classified	8	8	1;131567;2;1224;28216	1.00;1.00;1.00;0.95;0.72	Bacteria: 1.00	Proteobacteria: 0.95	Betaproteobacteria: 0.72	not classified	not classified	not classified	not classified
SRR3505673.38113.1_7	R.LNEFSLDNPPLTNDPSTAADAGTGFVM*SR.G	MinT_frac_Kans_25ug_01_01_QE_03Feb17_Wally_16-09-27	23509	2	3	1018.82	3053.42	6.66e-15	3.4436	8.41057	5.43955	0.379363	8.60942	2e-253	833.8		bact	S		SRR3505673.38113.1										classified	7	5	1;131567;2	1.00;1.00;1.00	Bacteria: 1.00	not classified	not classified	not classified	not classified	not classified	not classified
SRR3505673.51876.1_6	R.FVVGGPHGDAGVTGR.K	MinT_frac_Kans_25ug_01_01_QE_03Feb17_Wally_16-09-27	9659	2	3	476.251	1425.72	6.72e-15	2.51568	7.48265	5.43955	0.379363	8.60942	9.3e-196	638.5	K00789	arch	H	S-adenosylmethionine synthetase	SRR3505673.51876.1										classified	9	9	1;131567;2;57723;458031;305072	1.00;1.00;1.00;0.82;0.82;0.82	Bacteria: 1.00	Acidobacteria: 0.82	not classified	not classified	not classified	not classified	not classified
SRR3505673.90574.1_3	R.FVVGGPHGDAGVTGR.K	MinT_frac_Kans_25ug_01_01_QE_03Feb17_Wally_16-09-27	9659	2	3	476.251	1425.72	6.72e-15	2.51568	7.48265	5.43955	0.379363	8.60942	6.4e-184	607.6	K00789,K01992	bact	H	Catalyzes the formation of S-adenosylmethionine from methionine and ATP	SRR3505673.90574.1										classified	6	6	1;131567;2;57723;458031;305072	1.00;1.00;1.00;0.77;0.66;0.66	Bacteria: 1.00	Acidobacteria: 0.77	not classified	not classified	not classified	not classified	not classified
SRR3505673.95148.1_3	R.FVVGGPHGDAGVTGR.K	MinT_frac_Kans_25ug_01_01_QE_03Feb17_Wally_16-09-27	9659	2	3	476.251	1425.72	6.72e-15	2.51568	7.48265	5.43955	0.379363	8.60942	1.9e-189	626.3	K00789,K01992	bact	H	Catalyzes the formation of S-adenosylmethionine from methionine and ATP	SRR3505673.95148.1										classified	6	6	1;131567;2;57723;458031;305072	1.00;1.00;1.00;0.70;0.70;0.65	Bacteria: 1.00	Acidobacteria: 0.70	not classified	not classified	not classified	not classified	not classified
SRR3505673.25259.1_5	R.GASEAEQQQGALQR.F	MinT_frac_Kans_25ug_01_01_QE_03Feb17_Wally_16-09-27	3330	2	2	737.363	1472.71	7.32e-15	-0.0370622	4.92991	5.43955	0.379363	8.60942
SRR3505673.2514.1_1	R.DEKNQDVLLFIDNIFR.F	MinT_frac_Kans_25ug_01_01_QE_03Feb17_Wally_16-09-27	35946	2	3	660.684	1979.02	7.8e-15	0.0560678	5.02304	5.43955	0.379363	8.60942	9.2e-187	616.5	K02112	bact	C	Produces ATP from ADP in the presence of a proton gradient across the membrane. The catalytic sites are hosted primarily by the beta subunits (By similarity)	SRR3505673.2514.1										classified	10	10	1;131567;2;1783257;74201	1.00;1.00;1.00;1.00;1.00	Bacteria: 1.00	Verrucomicrobia: 1.00	not classified	not classified	not classified	not classified	not classified
SRR3505673.32259.1_1	R.DEKNQDVLLFIDNIFR.F	MinT_frac_Kans_25ug_01_01_QE_03Feb17_Wally_16-09-27	35946	2	3	660.684	1979.02	7.8e-15	0.0560678	5.02304	5.43955	0.379363	8.60942	1.6e-170	562.2	K02112	bact	C	Produces ATP from ADP in the presence of a proton gradient across the membrane. The catalytic sites are hosted primarily by the beta subunits (By similarity)	SRR3505673.32259.1										classified	10	9	1;131567;2	1.00;1.00;1.00	Bacteria: 1.00	not classified	not classified	not classified	not classified	not classified	not classified
SRR3505673.89794.1_10	R.DEKNQDVLLFIDNIFR.F	MinT_frac_Kans_25ug_01_01_QE_03Feb17_Wally_16-09-27	35946	2	3	660.684	1979.02	7.8e-15	0.0560678	5.02304	5.43955	0.379363	8.60942	3.5e-254	840.1	K02112	bact	C	Produces ATP from ADP in the presence of a proton gradient across the membrane. The catalytic sites are hosted primarily by the beta subunits (By similarity)	SRR3505673.89794.1										classified	10	10	1;131567;2	1.00;1.00;0.91	Bacteria: 0.91	not classified	not classified	not classified	not classified	not classified	not classified
SRR3505673.85983.1_1	R.DEKNQDVLLFIDNIFR.F	MinT_frac_Kans_25ug_01_01_QE_03Feb17_Wally_16-09-27	35946	2	3	660.684	1979.02	7.8e-15	0.0560678	5.02304	5.43955	0.379363	8.60942	1.3e-273	904	K02112	bact	C	Produces ATP from ADP in the presence of a proton gradient across the membrane. The catalytic sites are hosted primarily by the beta subunits (By similarity)	SRR3505673.85983.1										classified	8	7	1;131567;2;1783257;74201	1.00;1.00;1.00;1.00;0.91	Bacteria: 1.00	Verrucomicrobia: 0.91	not classified	not classified	not classified	not classified	not classified
SRR3505673.42593.1_6	R.DEKNQDVLLFIDNIFR.F	MinT_frac_Kans_25ug_01_01_QE_03Feb17_Wally_16-09-27	35946	2	3	660.684	1979.02	7.8e-15	0.0560678	5.02304	5.43955	0.379363	8.60942	7.1e-264	872.1	K02112	bact	C	Produces ATP from ADP in the presence of a proton gradient across the membrane. The catalytic sites are hosted primarily by the beta subunits (By similarity)	SRR3505673.42593.1										classified	9	9	1;131567;2;1783257;74201	1.00;1.00;1.00;0.58;0.58	Bacteria: 1.00	Verrucomicrobia: 0.58	not classified	not classified	not classified	not classified	not classified
SRR3505673.88268.1_9	R.DEKNQDVLLFIDNIFR.F	MinT_frac_Kans_25ug_01_01_QE_03Feb17_Wally_16-09-27	35946	2	3	660.684	1979.02	7.8e-15	0.0560678	5.02304	5.43955	0.379363	8.60942	8.7e-252	832.2	K02112	bact	C	Produces ATP from ADP in the presence of a proton gradient across the membrane. The catalytic sites are hosted primarily by the beta subunits (By similarity)	SRR3505673.88268.1										classified	10	8	1;131567;2	1.00;1.00;1.00	Bacteria: 1.00	not classified	not classified	not classified	not classified	not classified	not classified
SRR3505673.85091.1_6	R.DEKNQDVLLFIDNIFR.F	MinT_frac_Kans_25ug_01_01_QE_03Feb17_Wally_16-09-27	35946	2	3	660.684	1979.02	7.8e-15	0.0560678	5.02304	5.43955	0.379363	8.60942	1.9e-249	824.5	K02112	bact	C	Produces ATP from ADP in the presence of a proton gradient across the membrane. The catalytic sites are hosted primarily by the beta subunits (By similarity)	SRR3505673.85091.1										classified	8	8	1;131567;2	1.00;1.00;1.00	Bacteria: 1.00	not classified	not classified	not classified	not classified	not classified	not classified
SRR3505673.37040.1_3	R.DEKNQDVLLFIDNIFR.F	MinT_frac_Kans_25ug_01_01_QE_03Feb17_Wally_16-09-27	35946	2	3	660.684	1979.02	7.8e-15	0.0560678	5.02304	5.43955	0.379363	8.60942	1.9e-259	857.4	K02112	bact	C	Produces ATP from ADP in the presence of a proton gradient across the membrane. The catalytic sites are hosted primarily by the beta subunits (By similarity)	SRR3505673.37040.1										classified	7	7	1;131567;2	1.00;1.00;0.87	Bacteria: 0.87	not classified	not classified	not classified	not classified	not classified	not classified
SRR3505673.99631.1_8	R.NVTAGANPTSLQR.G	MinT_frac_Kans_25ug_01_01_QE_03Feb17_Wally_16-09-27	6982	2	2	664.853	1328.69	7.97e-15	0.357598	5.32457	5.43955	0.379363	8.60942	8.3e-193	636.4	K04077	bact	O	Prevents misfolding and promotes the refolding and proper assembly of unfolded polypeptides generated under stress conditions (By similarity)	SRR3505673.99631.1										classified	8	8	1;131567;2;1783257;74201	1.00;1.00;1.00;0.56;0.56	Bacteria: 1.00	Verrucomicrobia: 0.56	not classified	not classified	not classified	not classified	not classified
[truncated: 338,798+ more rows]

## Sheet: Table 2
Protein	#UniquePeptides	#PSMs	Annotation Method 1				Annotation Method 2
			Seed Ortholog Evalue	bit score	number of ORFs on contig	number of ORFs classification is based on	Min%identity	MinEvalue	MinBitScore
[truncated: 64 more rows]

## Sheet: Table 3
contig ID	Protein	Peptide	Dataset	Scan Number	Charge	Adjusted DelM_PPM	MSGF_SpecProb	Function_Annotation	Taxonomy_Annotation
[truncated: 245 more rows]

[truncated: 3 more sheets: Table 4, Table5, Table 6]
