# Supplementary material for: Metaproteomics uncovers the functional capacity of a soil microbiome
Source: Sci Rep. 2026 Apr 17;16:22142. doi: 10.1038/s41598-026-47816-9 (PMC13370013; doi:10.1038/s41598-026-47816-9)
Supplement: Supplementary file 3 — Supplementary Information 3. [file 41598_2026_47816_MOESM3_ESM.xlsx]

## Sheet: Supplementary Table Description
Supplementary Table 1. List of spectra identifications from 2D LC-MS/MS metaproteomic data. The table records the spectra identification scores and their functional and taxonomic annotations by searching against its complementary metagenomic database.
Supplementary Table 2. List of proteins assigned to the Candidatus Tectomicrobia phylum. It includes the number of unique peptides and spectra identified and the contig classification with confidence scores.
Supplementary Table 3. List of viral contigs and their spectra identified in the 2D LC-MS/MS metaproteomic data. The tables record the viral spectra identification scores and the functional and taxonomic annotations of the viral contigs.
Supplementary Table 4. List of proteins mapped to the MetaCyc database. Object IDs in MetaCyc with descriptions are included.
Supplementary Table 5. Comparison of the identified KEGG and MetaCyc pathways using the Jaccard similarity of Enzyme Commission numbers.
Supplementary Table 6. List of spectral identifications corresponding to K00184, K00394, K00955, K00956, K01011, K01738, K17225, K17285, and K20035 in sulfur metabolism (KEGG pathway ko00920).
